# Supplementary material for: How does the community COVID-19 level of risk impact on that of a care home?
Source: PLoS One. 2021 Dec 31;16(12):e0260051. doi: 10.1371/journal.pone.0260051 (PMC8719703; doi:10.1371/journal.pone.0260051)
Supplement: S1 File — (R) [file pone.0260051.s001.R]

  #                             Figures & Tables
## **********************************************************************************

## Figure - Point & Mark Distribution
ggplot() + 
  gg(pts, aes(colour=marks, size=marks, alpha=0.2)) +
  scale_colour_viridis_c(name="marks") +
  guides(size = "none", alpha="none") + 
  ylim(0,3) + ggtitle("")+
  xlim(0,3)+ theme(text= element_text(size = 20))

## Figure - Multiplot of mark & point field
mark_field_plot <- ggplot() + 
  gg(pred_mark_field, aes(fill=mean)) +
  scale_fill_viridis_c(name="Mean",
                       labels=c("Low","High"),
                       breaks=c(min(pred_mark_field$mean),
                                max(pred_mark_field$mean))) +
  ggtitle("Mark Field") +
  coord_equal()
point_field_plot <- ggplot() + 
  gg(pred_point_field, aes(fill=mean)) +
  scale_fill_viridis_c(name="Mean",
                       labels=c("Low","High"),
                       breaks=c(min(pred_point_field$mean),
                                max(pred_point_field$mean))) +
  ggtitle("Point Field") +
  coord_equal()
point_plot <- ggplot() + 
  gg(pts, aes(colour=marks, size=marks, alpha=0.2)) +
  scale_colour_viridis_c(name="Mark",
                         labels=c("Low","High"),
                         breaks=c(min(pts$marks),
                                  max(pts$marks))) +
  ggtitle("Marked Point Pattern") +
  guides(size = "none", alpha="none") +
  coord_equal()
multiplot(mark_field_plot, point_field_plot, point_plot, cols=3)

## Figure - Covariate
ggplot() + 
  gg(cov_pxl) +
  xlab("x") +
  ylab("y")+ theme(text= element_text(size = 20))

## Figure - Random Field
library(scales)
Lam <- attr(lg.s, 'Lambda')
RF2 = fortify(data.frame(Lam))
ggplot(RF2,aes(x=x,y=y,fill=value))+
  geom_raster() +
  scale_fill_gradient2(low = muted("red"),
                       mid = "white",
                       high = muted("blue"),
                       midpoint = 0,
                       space = "Lab",
                       na.value = "grey50",
                       guide = "colourbar",
                       aesthetics = "fill")+
  theme(text = element_text(size = 20))

## Figure - mesh
ggplot() + 
  gg(mesh) +
  gg(pts, col="red")+ theme(text= element_text(size = 20))

## Table - mean and 95% CI for parameters, plus range and SD for fields
Parameters = c("b0","","","b1","","","mark range","mark sd","point range","point sd")
Statistics = c("mean","2.5%","97.5%","mean","2.5%","97.5%","","","","")               

Model1 = c(round(model_1$summary.fixed$mean[2],3),
           round(model_1$summary.fixed$"0.025quant"[2],3),
           round(model_1$summary.fixed$"0.975quant"[2],3),
           "",
           "",
           "",
           round(model_1$summary.hyperpar$mean[3],3),
           round(model_1$summary.hyperpar$mean[4],3),
           round(model_1$summary.hyperpar$mean[1],3),
           round(model_1$summary.hyperpar$mean[2],3))

Model2 = c(round(model_2$summary.fixed$mean[2],3),
           round(model_2$summary.fixed$"0.025quant"[2],3),
           round(model_2$summary.fixed$"0.975quant"[2],3),
           round(model_2$summary.fixed$mean[4],3),
           round(model_2$summary.fixed$"0.025quant"[4],3),
           round(model_2$summary.fixed$"0.975quant"[4],3),
           round(model_2$summary.hyperpar$mean[3],3),
           round(model_2$summary.hyperpar$mean[4],3),
           round(model_2$summary.hyperpar$mean[1],3),
           round(model_2$summary.hyperpar$mean[2],3))

Posterior = data.frame(cbind(Parameters,Statistics,Model1,Model2))


theme_box(set_caption(regulartable(Posterior),c("Table 1: Posterior means and 95% credible estimates for parameters (2.5% quantiles are #provided). ")))%>%
  autofit() %>% fit_to_width(7.5)
