# Supplementary material for: How does the community COVID-19 level of risk impact on that of a care home?
Source: PLoS One. 2021 Dec 31;16(12):e0260051. doi: 10.1371/journal.pone.0260051 (PMC8719703; doi:10.1371/journal.pone.0260051)
Supplement: S1 Data — (ZIP) [file pone.0260051.s002.zip]

Archive with 3 entries (3 files):
- covariate.png
- point_pattern.csv
- randomField.csv
