# Supplementary material for: How does the community COVID-19 level of risk impact on that of a care home?
Source: PLoS One. 2021 Dec 31;16(12):e0260051. doi: 10.1371/journal.pone.0260051 (PMC8719703; doi:10.1371/journal.pone.0260051)
Supplement: S1 Data — (ZIP) [file pone.0260051.s002.zip › point_pattern.csv]

	x	y	marks	x.1	y.1	optional
1	1.78878623638535	2.1318365492858	7	1.78878623638535	2.1318365492858	TRUE
2	2.34893656556727	0.0957566157775	5	2.34893656556727	0.0957566157775	TRUE
3	2.05174191990867	2.91148451703601	17	2.05174191990867	2.91148451703601	TRUE
4	1.88902179921279	2.69565502371173	6	1.88902179921279	2.69565502371173	TRUE
5	0.327270821447019	1.11433568115113	11	0.327270821447019	1.11433568115113	TRUE
6	0.339037335708272	2.57147596296389	6	0.339037335708272	2.57147596296389	TRUE
7	1.89619248464238	0.75198822485283	11	1.89619248464238	0.75198822485283	TRUE
8	0.416221755656879	1.03885659738211	12	0.416221755656879	1.03885659738211	TRUE
9	2.73212286218768	1.00381492177024	19	2.73212286218768	1.00381492177024	TRUE
10	0.494652529675513	2.47581591797061	12	0.494652529675513	2.47581591797061	TRUE
11	0.809603863407392	0.659457351309247	11	0.809603863407392	0.659457351309247	TRUE
12	0.26248090388719	0.295436630388722	9	0.26248090388719	0.295436630388722	TRUE
13	1.54511579347542	0.752149469701108	9	1.54511579347542	0.752149469701108	TRUE
14	0.415040491013788	0.758141828496009	7	0.415040491013788	0.758141828496009	TRUE
15	1.71487504733959	1.88757401336217	12	1.71487504733959	1.88757401336217	TRUE
16	0.42031743271742	1.12760051010875	6	0.42031743271742	1.12760051010875	TRUE
17	2.53659088836052	1.14919374571415	9	2.53659088836052	1.14919374571415	TRUE
18	0.70859109147219	0.464164842003956	12	0.70859109147219	0.464164842003956	TRUE
19	0.311492665912956	0.506997018780094	7	0.311492665912956	0.506997018780094	TRUE
20	2.41464811251033	0.165775298664812	16	2.41464811251033	0.165775298664812	TRUE
21	0.386966361773666	2.01809320305241	19	0.386966361773666	2.01809320305241	TRUE
22	2.73757888343884	2.31742228599731	16	2.73757888343884	2.31742228599731	TRUE
23	0.212888684801292	0.846334006702527	6	0.212888684801292	0.846334006702527	TRUE
24	2.91735582746333	0.75245940904133	11	2.91735582746333	0.75245940904133	TRUE
25	1.05404431639472	1.20653665060876	20	1.05404431639472	1.20653665060876	TRUE
26	0.526660155318677	0.729297240772285	14	0.526660155318677	0.729297240772285	TRUE
27	0.249021326228976	1.01473153843312	7	0.249021326228976	1.01473153843312	TRUE
28	1.06505983846262	2.526988305985	20	1.06505983846262	2.526988305985	TRUE
29	0.208984699028078	0.500373293671291	10	0.208984699028078	0.500373293671291	TRUE
30	1.95186480699806	1.33102277455851	7	1.95186480699806	1.33102277455851	TRUE
31	0.787566963869613	2.1564320847881	6	0.787566963869613	2.1564320847881	TRUE
32	0.299092618899886	0.901807923959568	11	0.299092618899886	0.901807923959568	TRUE
33	1.59922109120525	0.981087071108632	18	1.59922109120525	0.981087071108632	TRUE
34	2.62110418273835	1.63678925949382	16	2.62110418273835	1.63678925949382	TRUE
35	0.616084334761836	1.99117190038087	12	0.616084334761836	1.99117190038087	TRUE
36	1.2215979951038	1.91212289832998	14	1.2215979951038	1.91212289832998	TRUE
37	2.10124175829813	1.31066551824333	7	2.10124175829813	1.31066551824333	TRUE
38	0.0188037875085138	2.90652495904127	12	0.0188037875085138	2.90652495904127	TRUE
39	0.184536079107784	2.56394989966182	17	0.184536079107784	2.56394989966182	TRUE
40	0.710147371070925	2.68128944787197	12	0.710147371070925	2.68128944787197	TRUE
41	1.3922493588971	2.19497285622638	6	1.3922493588971	2.19497285622638	TRUE
42	0.397135661190841	0.797417140537873	4	0.397135661190841	0.797417140537873	TRUE
43	0.905253246207722	2.26200534216128	5	0.905253246207722	2.26200534216128	TRUE
44	0.368586277752183	0.73462626456283	20	0.368586277752183	0.73462626456283	TRUE
45	0.876853879452683	1.37773865987314	19	0.876853879452683	1.37773865987314	TRUE
46	0.246428257783409	0.655167813913431	4	0.246428257783409	0.655167813913431	TRUE
47	0.684037317973562	2.72119836173253	9	0.684037317973562	2.72119836173253	TRUE
48	2.10898520809831	2.01541839668993	6	2.10898520809831	2.01541839668993	TRUE
49	0.678260373149533	0.986021446981467	8	0.678260373149533	0.986021446981467	TRUE
50	0.0698376862565055	1.27114982545609	13	0.0698376862565055	1.27114982545609	TRUE
51	1.63785250476329	0.241322972064372	20	1.63785250476329	0.241322972064372	TRUE
52	1.28270343873883	2.25893078382127	14	1.28270343873883	2.25893078382127	TRUE
53	2.90260621840833	0.107405361805577	13	2.90260621840833	0.107405361805577	TRUE
54	0.367906420938671	2.75474794578738	8	0.367906420938671	2.75474794578738	TRUE
55	0.115679352022707	0.352295365387108	5	0.115679352022707	0.352295365387108	TRUE
56	0.129446764744353	0.473442105015274	14	0.129446764744353	0.473442105015274	TRUE
57	2.67296506819548	2.1581811144785	9	2.67296506819548	2.1581811144785	TRUE
58	1.7973152379808	2.99448403333779	14	1.7973152379808	2.99448403333779	TRUE
59	0.548904775979463	0.42717704268638	13	0.548904775979463	0.42717704268638	TRUE
60	0.354198015849106	0.182134270037059	19	0.354198015849106	0.182134270037059	TRUE
61	0.381625140386168	0.635814823531546	10	0.381625140386168	0.635814823531546	TRUE
62	0.888438503001817	0.95843846113421	10	0.888438503001817	0.95843846113421	TRUE
63	0.244904889841564	2.19278071918292	10	0.244904889841564	2.19278071918292	TRUE
64	0.0631109319045208	2.54920249325456	18	0.0631109319045208	2.54920249325456	TRUE
65	1.26503404919524	1.27533008163329	16	1.26503404919524	1.27533008163329	TRUE
66	2.03224075464532	0.713691523072775	5	2.03224075464532	0.713691523072775	TRUE
67	2.44040500931209	0.683183693315368	20	2.44040500931209	0.683183693315368	TRUE
68	1.06614134263247	1.08931753684767	9	1.06614134263247	1.08931753684767	TRUE
69	0.291014348058961	1.95283488158602	20	0.291014348058961	1.95283488158602	TRUE
70	0.161168566702399	0.589819112778641	13	0.161168566702399	0.589819112778641	TRUE
71	1.94910269666929	2.35882910854416	8	1.94910269666929	2.35882910854416	TRUE
72	0.585557978744619	1.0264537735912	6	0.585557978744619	1.0264537735912	TRUE
73	0.0274986245087348	2.83105509056477	12	0.0274986245087348	2.83105509056477	TRUE
74	0.779823787582573	0.772766840313561	17	0.779823787582573	0.772766840313561	TRUE
75	0.355442951135337	0.829188755040523	8	0.355442951135337	0.829188755040523	TRUE
76	1.90065851550782	0.869375042216852	9	1.90065851550782	0.869375042216852	TRUE
77	0.489641635888256	0.534137102325913	16	0.489641635888256	0.534137102325913	TRUE
78	0.666288763610646	0.861973816391546	19	0.666288763610646	0.861973816391546	TRUE
79	0.208941454770975	1.75365727803204	7	0.208941454770975	1.75365727803204	TRUE
80	1.41623566703871	2.90695360640297	14	1.41623566703871	2.90695360640297	TRUE
81	1.83012967693852	2.91221310190391	15	1.83012967693852	2.91221310190391	TRUE
82	0.387007180142682	0.699003896375652	12	0.387007180142682	0.699003896375652	TRUE
83	0.36290434907889	2.37507095508743	14	0.36290434907889	2.37507095508743	TRUE
84	1.53553353285417	0.325817170147784	13	1.53553353285417	0.325817170147784	TRUE
85	0.157586940501351	0.662535322457552	11	0.157586940501351	0.662535322457552	TRUE
86	1.12263590216404	0.116961923781782	18	1.12263590216404	0.116961923781782	TRUE
87	2.03459139004583	2.1106335600093	6	2.03459139004583	2.1106335600093	TRUE
88	2.75276015787385	0.222086680391803	7	2.75276015787385	0.222086680391803	TRUE
89	0.104993875510991	2.13426845834823	6	0.104993875510991	2.13426845834823	TRUE
90	1.88359560257988	1.50192485238891	6	1.88359560257988	1.50192485238891	TRUE
91	2.23824321466964	0.627391148991883	11	2.23824321466964	0.627391148991883	TRUE
92	2.89903687187936	2.22717120833229	18	2.89903687187936	2.22717120833229	TRUE
