# Supplementary material for: How does the community COVID-19 level of risk impact on that of a care home?
Source: PLoS One. 2021 Dec 31;16(12):e0260051. doi: 10.1371/journal.pone.0260051 (PMC8719703; doi:10.1371/journal.pone.0260051)
Supplement: S1 Data — (ZIP) [file pone.0260051.s002.zip › randomField.csv]

	x	y	value	optional
1	0.005	0.005	14.997533435813	TRUE
2	0.005	0.015	14.1712107107002	TRUE
3	0.005	0.025	14.6724486671943	TRUE
4	0.005	0.035	14.6227048691283	TRUE
5	0.005	0.045	15.1742266338726	TRUE
6	0.005	0.055	14.5712267656716	TRUE
7	0.005	0.065	13.8697235158904	TRUE
8	0.005	0.075	13.8632382889966	TRUE
9	0.005	0.085	13.599109899862	TRUE
10	0.005	0.095	13.7334229796451	TRUE
11	0.005	0.105	13.79257396784	TRUE
12	0.005	0.115	13.6035779351343	TRUE
13	0.005	0.125	13.5062039163662	TRUE
14	0.005	0.135	14.1072988376697	TRUE
15	0.005	0.145	14.1530224728188	TRUE
16	0.005	0.155	14.0927998389634	TRUE
17	0.005	0.165	13.7991609666671	TRUE
18	0.005	0.175	13.8505874000447	TRUE
19	0.005	0.185	14.4611683057912	TRUE
20	0.005	0.195	15.5425323125246	TRUE
21	0.005	0.205	16.09061834856	TRUE
22	0.005	0.215	16.5718278459543	TRUE
23	0.005	0.225	17.4033306936144	TRUE
24	0.005	0.235	18.3253195882255	TRUE
25	0.005	0.245	19.3139102228229	TRUE
26	0.005	0.255	20.1768692026343	TRUE
27	0.005	0.265	21.2180157968971	TRUE
28	0.005	0.275	22.5718622270738	TRUE
29	0.005	0.285	23.1510147233682	TRUE
30	0.005	0.295	23.7566306436539	TRUE
31	0.005	0.305	24.0556712374916	TRUE
32	0.005	0.315	25.3517229693389	TRUE
33	0.005	0.325	26.4258317636716	TRUE
34	0.005	0.335	28.0528572150526	TRUE
35	0.005	0.345	29.9467567445929	TRUE
36	0.005	0.355	32.0402322318086	TRUE
37	0.005	0.365	33.0398012691376	TRUE
38	0.005	0.375	33.6131795431153	TRUE
39	0.005	0.385	34.271225629735	TRUE
40	0.005	0.395	34.8902245577334	TRUE
41	0.005	0.405	34.9859208942667	TRUE
42	0.005	0.415	34.9418052406459	TRUE
43	0.005	0.425	35.3256244460296	TRUE
44	0.005	0.435	35.5468128454112	TRUE
45	0.005	0.445	36.7309622691977	TRUE
46	0.005	0.455	37.348388779324	TRUE
47	0.005	0.465	37.1138644404954	TRUE
48	0.005	0.475	36.9136451760354	TRUE
49	0.005	0.485	36.4918534928457	TRUE
50	0.005	0.495	35.3051994377702	TRUE
51	0.005	0.505	34.1758841791842	TRUE
52	0.005	0.515	33.3295424796311	TRUE
53	0.005	0.525	32.8099746696727	TRUE
54	0.005	0.535	33.0462243188722	TRUE
55	0.005	0.545	32.767376277106	TRUE
56	0.005	0.555	32.7709279273474	TRUE
57	0.005	0.565	33.2785453832333	TRUE
58	0.005	0.575	32.6765668676675	TRUE
59	0.005	0.585	30.851291429641	TRUE
60	0.005	0.595	29.497444959786	TRUE
61	0.005	0.605	28.4849492501777	TRUE
62	0.005	0.615	27.8790956585847	TRUE
63	0.005	0.625	28.7360183197299	TRUE
64	0.005	0.635	28.6642490762825	TRUE
65	0.005	0.645	28.6152732686252	TRUE
66	0.005	0.655	28.3355792479926	TRUE
67	0.005	0.665	28.8351401821758	TRUE
68	0.005	0.675	29.5220553235162	TRUE
69	0.005	0.685	29.6577038171106	TRUE
70	0.005	0.695	28.2825261011366	TRUE
71	0.005	0.705	27.9731562563293	TRUE
72	0.005	0.715	27.4483020961439	TRUE
73	0.005	0.725	26.7782956300605	TRUE
74	0.005	0.735	26.0363884417914	TRUE
75	0.005	0.745	26.3090256082116	TRUE
76	0.005	0.755	27.4608497843275	TRUE
77	0.005	0.765	29.0527100595761	TRUE
78	0.005	0.775	29.9921047017226	TRUE
79	0.005	0.785	30.4163411574855	TRUE
80	0.005	0.795	31.4478455912505	TRUE
81	0.005	0.805	31.7504521280115	TRUE
82	0.005	0.815	32.6935285046808	TRUE
83	0.005	0.825	33.3287121105614	TRUE
84	0.005	0.835	32.5620259446248	TRUE
85	0.005	0.845	33.3013967064434	TRUE
86	0.005	0.855	34.0595415224611	TRUE
87	0.005	0.865	33.0883937427585	TRUE
88	0.005	0.875	32.4180724797718	TRUE
89	0.005	0.885	32.4046628869102	TRUE
90	0.005	0.895	30.4891433283871	TRUE
91	0.005	0.905	28.1260293896907	TRUE
92	0.005	0.915	26.2592464328204	TRUE
93	0.005	0.925	25.3763238725404	TRUE
94	0.005	0.935	24.3365381342368	TRUE
95	0.005	0.945	24.5169877862863	TRUE
96	0.005	0.955	23.941133309935	TRUE
97	0.005	0.965	23.38967487223	TRUE
98	0.005	0.975	22.940302606144	TRUE
99	0.005	0.985	22.0235729071273	TRUE
100	0.005	0.995	20.8559716976406	TRUE
101	0.005	1.005	20.351979905517	TRUE
102	0.005	1.015	19.7193245171072	TRUE
103	0.005	1.025	19.0984826389951	TRUE
104	0.005	1.035	18.211024972296	TRUE
105	0.005	1.045	17.5871216603248	TRUE
106	0.005	1.055	17.3336737487956	TRUE
107	0.005	1.065	17.3045227018598	TRUE
108	0.005	1.075	17.4643735585321	TRUE
109	0.005	1.085	18.1118934116445	TRUE
110	0.005	1.095	19.0290383391363	TRUE
111	0.005	1.105	18.6768271121196	TRUE
112	0.005	1.115	19.6465810194311	TRUE
113	0.005	1.125	20.066263214437	TRUE
114	0.005	1.135	19.8281696814645	TRUE
115	0.005	1.145	19.5061141121315	TRUE
116	0.005	1.155	19.0772348250177	TRUE
117	0.005	1.165	19.8080875804783	TRUE
118	0.005	1.175	19.9681678542868	TRUE
119	0.005	1.185	20.2505180136505	TRUE
120	0.005	1.195	20.4630412804804	TRUE
121	0.005	1.205	20.9876655023218	TRUE
122	0.005	1.215	21.4536917806416	TRUE
123	0.005	1.225	22.6594569030158	TRUE
124	0.005	1.235	22.5775987951391	TRUE
125	0.005	1.245	22.6940867012562	TRUE
126	0.005	1.255	22.842359942161	TRUE
127	0.005	1.265	21.94327371295	TRUE
128	0.005	1.275	21.9710977687031	TRUE
129	0.005	1.285	21.8806654140534	TRUE
130	0.005	1.295	21.348600291819	TRUE
131	0.005	1.305	21.2199929162528	TRUE
132	0.005	1.315	22.164141769445	TRUE
133	0.005	1.325	22.6882434265475	TRUE
134	0.005	1.335	21.9903744373059	TRUE
135	0.005	1.345	20.9640541912243	TRUE
136	0.005	1.355	20.1317065303341	TRUE
137	0.005	1.365	18.7376080979564	TRUE
138	0.005	1.375	18.1858932333524	TRUE
139	0.005	1.385	17.1645986888985	TRUE
140	0.005	1.395	15.1750085223605	TRUE
141	0.005	1.405	13.978268983661	TRUE
142	0.005	1.415	14.004024759172	TRUE
143	0.005	1.425	14.2486122492313	TRUE
144	0.005	1.435	13.5764627354586	TRUE
145	0.005	1.445	13.3918759065897	TRUE
146	0.005	1.455	13.2990878751727	TRUE
147	0.005	1.465	13.7350304740858	TRUE
148	0.005	1.475	14.1397483298651	TRUE
149	0.005	1.485	14.4293476895518	TRUE
150	0.005	1.495	13.9828633809955	TRUE
151	0.005	1.505	13.7160066206534	TRUE
152	0.005	1.515	14.218717012002	TRUE
153	0.005	1.525	14.18613342483	TRUE
154	0.005	1.535	14.3818983459908	TRUE
155	0.005	1.545	14.1655280788749	TRUE
156	0.005	1.555	13.9875816944683	TRUE
157	0.005	1.565	13.4336554410002	TRUE
158	0.005	1.575	13.0961221963751	TRUE
159	0.005	1.585	12.6948755065807	TRUE
160	0.005	1.595	12.4362114732747	TRUE
161	0.005	1.605	12.6447422795284	TRUE
162	0.005	1.615	12.6431571762974	TRUE
163	0.005	1.625	12.4540982225614	TRUE
164	0.005	1.635	11.7669846645398	TRUE
165	0.005	1.645	10.7226279823529	TRUE
166	0.005	1.655	9.89644279578302	TRUE
167	0.005	1.665	9.19853947327536	TRUE
168	0.005	1.675	8.58277973175854	TRUE
169	0.005	1.685	8.24746334771217	TRUE
170	0.005	1.695	8.03591131613599	TRUE
171	0.005	1.705	8.07114801393064	TRUE
172	0.005	1.715	8.31870911506678	TRUE
173	0.005	1.725	8.87005782850919	TRUE
174	0.005	1.735	10.3596530171425	TRUE
175	0.005	1.745	10.9664856867768	TRUE
176	0.005	1.755	11.8039483297562	TRUE
177	0.005	1.765	12.8779631216438	TRUE
178	0.005	1.775	13.3221387524984	TRUE
179	0.005	1.785	13.3989751536893	TRUE
180	0.005	1.795	13.2712889093306	TRUE
181	0.005	1.805	12.4432575603136	TRUE
182	0.005	1.815	12.098854188168	TRUE
183	0.005	1.825	11.6024807063356	TRUE
184	0.005	1.835	10.8275538707305	TRUE
185	0.005	1.845	10.4376127677065	TRUE
186	0.005	1.855	9.76801862266938	TRUE
187	0.005	1.865	9.16976340553891	TRUE
188	0.005	1.875	8.97287040130762	TRUE
189	0.005	1.885	8.61198108971309	TRUE
190	0.005	1.895	8.80741553427086	TRUE
191	0.005	1.905	9.25961938969226	TRUE
192	0.005	1.915	9.51084858952899	TRUE
193	0.005	1.925	9.28161867889552	TRUE
194	0.005	1.935	9.14596013648382	TRUE
195	0.005	1.945	9.03629398411452	TRUE
196	0.005	1.955	9.04435453025623	TRUE
197	0.005	1.965	8.71693419710043	TRUE
198	0.005	1.975	8.54431449763647	TRUE
199	0.005	1.985	8.86200021389726	TRUE
200	0.005	1.995	8.78702254457801	TRUE
201	0.005	2.005	8.47459458342123	TRUE
202	0.005	2.015	8.38529967163984	TRUE
203	0.005	2.025	8.36042632103202	TRUE
204	0.005	2.035	8.09964933629034	TRUE
205	0.005	2.045	7.59825341715749	TRUE
206	0.005	2.055	7.03284338540772	TRUE
207	0.005	2.065	6.54204579283379	TRUE
208	0.005	2.075	6.44420809400416	TRUE
209	0.005	2.085	6.65506671402668	TRUE
210	0.005	2.095	6.61686617511057	TRUE
211	0.005	2.105	6.44123921801974	TRUE
212	0.005	2.115	6.40987953527629	TRUE
213	0.005	2.125	6.36796305635823	TRUE
214	0.005	2.135	6.49678297924371	TRUE
215	0.005	2.145	6.39507409510376	TRUE
216	0.005	2.155	6.20964415096668	TRUE
217	0.005	2.165	5.98531542638696	TRUE
218	0.005	2.175	5.76773470099995	TRUE
219	0.005	2.185	5.9271651279054	TRUE
220	0.005	2.195	6.12275386559041	TRUE
221	0.005	2.205	5.88012559251853	TRUE
222	0.005	2.215	5.68774679682383	TRUE
223	0.005	2.225	5.71514180378126	TRUE
224	0.005	2.235	5.72693750439517	TRUE
225	0.005	2.245	5.76197311066629	TRUE
226	0.005	2.255	5.6615789035953	TRUE
227	0.005	2.265	5.48601307953644	TRUE
228	0.005	2.275	5.37017764042014	TRUE
229	0.005	2.285	5.41494169991722	TRUE
230	0.005	2.295	5.60150030521633	TRUE
231	0.005	2.305	5.89666881888641	TRUE
232	0.005	2.315	6.22421976519901	TRUE
233	0.005	2.325	6.53967195766908	TRUE
234	0.005	2.335	6.81358362684285	TRUE
235	0.005	2.345	7.05705337893627	TRUE
236	0.005	2.355	7.24750500700502	TRUE
237	0.005	2.365	7.47478724412487	TRUE
238	0.005	2.375	7.51293732639507	TRUE
239	0.005	2.385	7.61179700226166	TRUE
240	0.005	2.395	7.48311659777677	TRUE
241	0.005	2.405	7.28840070270572	TRUE
242	0.005	2.415	7.16859651574301	TRUE
243	0.005	2.425	7.13130238651503	TRUE
244	0.005	2.435	7.38601209815706	TRUE
245	0.005	2.445	7.50304796702302	TRUE
246	0.005	2.455	7.88506195452732	TRUE
247	0.005	2.465	8.33764644995643	TRUE
248	0.005	2.475	8.87516261560647	TRUE
249	0.005	2.485	8.91669219580585	TRUE
250	0.005	2.495	8.93600220627842	TRUE
251	0.005	2.505	8.63656666399886	TRUE
252	0.005	2.515	8.64445697688956	TRUE
253	0.005	2.525	8.37445137121362	TRUE
254	0.005	2.535	7.87409196093702	TRUE
255	0.005	2.545	7.73918273805634	TRUE
256	0.005	2.555	7.62990145782347	TRUE
257	0.005	2.565	7.82645310311907	TRUE
258	0.005	2.575	8.15877020954902	TRUE
259	0.005	2.585	8.39718744462092	TRUE
260	0.005	2.595	8.18785782559567	TRUE
261	0.005	2.605	8.00102355656108	TRUE
262	0.005	2.615	8.0550871476977	TRUE
263	0.005	2.625	8.08127022085447	TRUE
264	0.005	2.635	7.97392672840015	TRUE
265	0.005	2.645	8.02985249298159	TRUE
266	0.005	2.655	8.03760118696955	TRUE
267	0.005	2.665	7.65151277409038	TRUE
268	0.005	2.675	7.36559530058622	TRUE
269	0.005	2.685	7.23436339715782	TRUE
270	0.005	2.695	7.52505373422984	TRUE
271	0.005	2.705	7.61887811594122	TRUE
272	0.005	2.715	7.81195972162692	TRUE
273	0.005	2.725	8.1081908503854	TRUE
274	0.005	2.735	8.33996327933643	TRUE
275	0.005	2.745	8.38871965869109	TRUE
276	0.005	2.755	8.50417785466123	TRUE
277	0.005	2.765	8.58057045487921	TRUE
278	0.005	2.775	9.37447762266111	TRUE
279	0.005	2.785	10.1315651269436	TRUE
280	0.005	2.795	11.026846703962	TRUE
281	0.005	2.805	11.2177834372728	TRUE
282	0.005	2.815	10.7915992788345	TRUE
283	0.005	2.825	10.0998604963693	TRUE
284	0.005	2.835	10.1653077439436	TRUE
285	0.005	2.845	10.5363449364404	TRUE
286	0.005	2.855	10.8092396182973	TRUE
287	0.005	2.865	10.8450549717714	TRUE
288	0.005	2.875	11.0650390336148	TRUE
289	0.005	2.885	11.4148205287934	TRUE
290	0.005	2.895	12.0299354683906	TRUE
291	0.005	2.905	12.3618276391545	TRUE
292	0.005	2.915	12.8203031198032	TRUE
293	0.005	2.925	12.3850769361001	TRUE
294	0.005	2.935	12.514938976215	TRUE
295	0.005	2.945	12.5404365262972	TRUE
296	0.005	2.955	12.1924165937157	TRUE
297	0.005	2.965	11.4605002631802	TRUE
298	0.005	2.975	11.4410931878269	TRUE
299	0.005	2.985	11.0446974748113	TRUE
300	0.005	2.995	11.0115130003779	TRUE
301	0.015	0.005	15.7960198131686	TRUE
302	0.015	0.015	15.1820460195468	TRUE
303	0.015	0.025	15.1603396180538	TRUE
304	0.015	0.035	15.3793059870616	TRUE
305	0.015	0.045	15.3480638960149	TRUE
306	0.015	0.055	15.0696196389641	TRUE
307	0.015	0.065	14.5413968032149	TRUE
308	0.015	0.075	14.5204923666311	TRUE
309	0.015	0.085	14.0770829803658	TRUE
310	0.015	0.095	14.5847418508932	TRUE
311	0.015	0.105	14.687221899704	TRUE
312	0.015	0.115	14.2754419326963	TRUE
313	0.015	0.125	13.9186714180859	TRUE
314	0.015	0.135	13.994920354681	TRUE
315	0.015	0.145	14.3418648554418	TRUE
316	0.015	0.155	14.2798452566649	TRUE
317	0.015	0.165	14.1175398913241	TRUE
318	0.015	0.175	14.3560192722433	TRUE
319	0.015	0.185	14.6710808027055	TRUE
320	0.015	0.195	15.6809430002134	TRUE
321	0.015	0.205	15.829353369921	TRUE
322	0.015	0.215	16.5249863342677	TRUE
323	0.015	0.225	17.3676195389496	TRUE
324	0.015	0.235	18.1949149156028	TRUE
325	0.015	0.245	18.7219288225521	TRUE
326	0.015	0.255	19.8686245234798	TRUE
327	0.015	0.265	21.3455003842059	TRUE
328	0.015	0.275	22.7868461940069	TRUE
329	0.015	0.285	23.7032964286033	TRUE
330	0.015	0.295	24.4322992363625	TRUE
331	0.015	0.305	25.0369125305347	TRUE
332	0.015	0.315	26.2489216037336	TRUE
333	0.015	0.325	27.8678135975886	TRUE
334	0.015	0.335	29.0152317619902	TRUE
335	0.015	0.345	31.406595099449	TRUE
336	0.015	0.355	33.4320990684923	TRUE
337	0.015	0.365	34.1829531400633	TRUE
338	0.015	0.375	34.0608957002545	TRUE
339	0.015	0.385	35.3059422755145	TRUE
340	0.015	0.395	36.7959181599185	TRUE
341	0.015	0.405	37.7451555368913	TRUE
342	0.015	0.415	37.973512490888	TRUE
343	0.015	0.425	38.9216229523825	TRUE
344	0.015	0.435	38.4138087465743	TRUE
345	0.015	0.445	37.7718135076308	TRUE
346	0.015	0.455	39.3092955427064	TRUE
347	0.015	0.465	38.9946273928667	TRUE
348	0.015	0.475	38.2977190984179	TRUE
349	0.015	0.485	38.0310642561825	TRUE
350	0.015	0.495	37.5203965814174	TRUE
351	0.015	0.505	36.7923139957153	TRUE
352	0.015	0.515	35.8447523276363	TRUE
353	0.015	0.525	34.0893808129283	TRUE
354	0.015	0.535	34.0620301928741	TRUE
355	0.015	0.545	33.6550555292247	TRUE
356	0.015	0.555	34.4868668181763	TRUE
357	0.015	0.565	35.0056442645846	TRUE
358	0.015	0.575	34.2880561983331	TRUE
359	0.015	0.585	32.9346430931627	TRUE
360	0.015	0.595	30.399084000804	TRUE
361	0.015	0.605	29.062895094081	TRUE
362	0.015	0.615	28.585175807152	TRUE
363	0.015	0.625	29.4038315749887	TRUE
364	0.015	0.635	29.8973425016415	TRUE
365	0.015	0.645	30.39273485205	TRUE
366	0.015	0.655	29.7902031182742	TRUE
367	0.015	0.665	29.289920339382	TRUE
368	0.015	0.675	30.0877624700903	TRUE
369	0.015	0.685	31.3534327091731	TRUE
370	0.015	0.695	32.1950657353191	TRUE
371	0.015	0.705	30.9384740532828	TRUE
372	0.015	0.715	30.4539805008192	TRUE
373	0.015	0.725	29.0680984833904	TRUE
374	0.015	0.735	27.6103366392575	TRUE
375	0.015	0.745	27.8222552148859	TRUE
376	0.015	0.755	29.2786775786921	TRUE
377	0.015	0.765	30.5940565128309	TRUE
378	0.015	0.775	31.527895818568	TRUE
379	0.015	0.785	32.7094217763559	TRUE
380	0.015	0.795	33.4190802808867	TRUE
381	0.015	0.805	33.1735371080873	TRUE
382	0.015	0.815	34.249520248683	TRUE
383	0.015	0.825	36.3860907904178	TRUE
384	0.015	0.835	35.7476923962364	TRUE
385	0.015	0.845	36.5505490996325	TRUE
386	0.015	0.855	35.564562773852	TRUE
387	0.015	0.865	35.1059092058784	TRUE
388	0.015	0.875	33.9384649260051	TRUE
389	0.015	0.885	32.9234118893823	TRUE
390	0.015	0.895	31.079989235412	TRUE
391	0.015	0.905	28.217066014158	TRUE
392	0.015	0.915	26.6195772425966	TRUE
393	0.015	0.925	25.4316687812679	TRUE
394	0.015	0.935	25.0940678936643	TRUE
395	0.015	0.945	24.5546472410773	TRUE
396	0.015	0.955	24.1615877519864	TRUE
397	0.015	0.965	24.0184163096668	TRUE
398	0.015	0.975	23.6330751182954	TRUE
399	0.015	0.985	22.9362941612642	TRUE
400	0.015	0.995	21.7850565549709	TRUE
401	0.015	1.005	21.6207741535948	TRUE
402	0.015	1.015	21.1000872366284	TRUE
403	0.015	1.025	20.5877975075596	TRUE
404	0.015	1.035	19.0331569456293	TRUE
405	0.015	1.045	18.1299471720309	TRUE
406	0.015	1.055	17.623956441291	TRUE
407	0.015	1.065	17.9381326400764	TRUE
408	0.015	1.075	18.4899337743909	TRUE
409	0.015	1.085	19.2510297730477	TRUE
410	0.015	1.095	19.0870370345388	TRUE
411	0.015	1.105	18.8530478337618	TRUE
412	0.015	1.115	19.4167554079287	TRUE
413	0.015	1.125	19.7216176187298	TRUE
414	0.015	1.135	19.8270454132855	TRUE
415	0.015	1.145	19.0461942626262	TRUE
416	0.015	1.155	18.924383542732	TRUE
417	0.015	1.165	19.7278080226666	TRUE
418	0.015	1.175	20.6472775014761	TRUE
419	0.015	1.185	20.5509512233652	TRUE
420	0.015	1.195	20.8421599811834	TRUE
421	0.015	1.205	20.9830215950873	TRUE
422	0.015	1.215	21.4253360604944	TRUE
423	0.015	1.225	22.8624659388433	TRUE
424	0.015	1.235	23.040937494144	TRUE
425	0.015	1.245	22.9227410930379	TRUE
426	0.015	1.255	22.6523783051799	TRUE
427	0.015	1.265	21.9667403284548	TRUE
428	0.015	1.275	21.6685057207293	TRUE
429	0.015	1.285	21.4024574440902	TRUE
430	0.015	1.295	20.8486373570977	TRUE
431	0.015	1.305	21.4302083664304	TRUE
432	0.015	1.315	22.085592323159	TRUE
433	0.015	1.325	22.0500031608785	TRUE
434	0.015	1.335	21.2468773763211	TRUE
435	0.015	1.345	19.9739880535596	TRUE
436	0.015	1.355	18.9624169021751	TRUE
437	0.015	1.365	17.970961616226	TRUE
438	0.015	1.375	16.8814734646662	TRUE
439	0.015	1.385	15.3893801952464	TRUE
440	0.015	1.395	13.8346899601876	TRUE
441	0.015	1.405	13.309910758703	TRUE
442	0.015	1.415	12.941770425744	TRUE
443	0.015	1.425	13.2565415706386	TRUE
444	0.015	1.435	12.9171030179193	TRUE
445	0.015	1.445	12.409784957705	TRUE
446	0.015	1.455	12.5641701723833	TRUE
447	0.015	1.465	12.9471486024797	TRUE
448	0.015	1.475	13.1172188078725	TRUE
449	0.015	1.485	13.1020951973389	TRUE
450	0.015	1.495	12.7804088727317	TRUE
451	0.015	1.505	12.8869598684361	TRUE
452	0.015	1.515	13.1370647689633	TRUE
453	0.015	1.525	13.4021759396779	TRUE
454	0.015	1.535	13.7831165550783	TRUE
455	0.015	1.545	13.6352315213412	TRUE
456	0.015	1.555	13.4372565722795	TRUE
457	0.015	1.565	13.2536979565007	TRUE
458	0.015	1.575	13.3272631889131	TRUE
459	0.015	1.585	13.2284869789624	TRUE
460	0.015	1.595	13.2548959880773	TRUE
461	0.015	1.605	13.4626249047902	TRUE
462	0.015	1.615	13.1616621254449	TRUE
463	0.015	1.625	12.6059761724072	TRUE
464	0.015	1.635	11.7113271351366	TRUE
465	0.015	1.645	10.762792185106	TRUE
466	0.015	1.655	9.89826188296014	TRUE
467	0.015	1.665	9.11635220860221	TRUE
468	0.015	1.675	8.41202060748066	TRUE
469	0.015	1.685	8.09945672485734	TRUE
470	0.015	1.695	7.91291357373921	TRUE
471	0.015	1.705	8.00095503742663	TRUE
472	0.015	1.715	8.49259508454907	TRUE
473	0.015	1.725	9.39671552147488	TRUE
474	0.015	1.735	10.6094152937948	TRUE
475	0.015	1.745	11.2500158622681	TRUE
476	0.015	1.755	11.7515768878587	TRUE
477	0.015	1.765	12.9233948069676	TRUE
478	0.015	1.775	13.7448237898985	TRUE
479	0.015	1.785	13.6669672187536	TRUE
480	0.015	1.795	13.1743392708262	TRUE
481	0.015	1.805	12.7580026696698	TRUE
482	0.015	1.815	12.0514618626891	TRUE
483	0.015	1.825	11.0824560888761	TRUE
484	0.015	1.835	10.4143276987079	TRUE
485	0.015	1.845	9.74041968125868	TRUE
486	0.015	1.855	9.3144530153079	TRUE
487	0.015	1.865	8.69935604756771	TRUE
488	0.015	1.875	8.60023922239677	TRUE
489	0.015	1.885	8.34944346110963	TRUE
490	0.015	1.895	8.30070707482709	TRUE
491	0.015	1.905	8.70891508303389	TRUE
492	0.015	1.915	9.00535717479231	TRUE
493	0.015	1.925	8.94766139545851	TRUE
494	0.015	1.935	8.58544504292131	TRUE
495	0.015	1.945	8.76979718764022	TRUE
496	0.015	1.955	8.65662013776908	TRUE
497	0.015	1.965	8.33309081139016	TRUE
498	0.015	1.975	8.36411695070733	TRUE
499	0.015	1.985	8.34263357349594	TRUE
500	0.015	1.995	8.48991276604142	TRUE
501	0.015	2.005	8.07386796468153	TRUE
502	0.015	2.015	7.56682064248772	TRUE
503	0.015	2.025	7.80517753717314	TRUE
504	0.015	2.035	7.72150305429604	TRUE
505	0.015	2.045	7.22938698304412	TRUE
506	0.015	2.055	6.74879341073551	TRUE
507	0.015	2.065	6.38396399853607	TRUE
508	0.015	2.075	6.40929363132844	TRUE
509	0.015	2.085	6.27152168293195	TRUE
510	0.015	2.095	6.25723478023963	TRUE
511	0.015	2.105	6.10554792673815	TRUE
512	0.015	2.115	6.16041557408697	TRUE
513	0.015	2.125	6.24592693896622	TRUE
514	0.015	2.135	6.24319245825107	TRUE
515	0.015	2.145	6.17488327737119	TRUE
516	0.015	2.155	6.0338688574507	TRUE
517	0.015	2.165	5.79069045229951	TRUE
518	0.015	2.175	5.58251986608657	TRUE
519	0.015	2.185	5.58241943471264	TRUE
520	0.015	2.195	5.6912033837229	TRUE
521	0.015	2.205	5.80090708570227	TRUE
522	0.015	2.215	5.71651943730159	TRUE
523	0.015	2.225	5.65583941628434	TRUE
524	0.015	2.235	5.52113600150482	TRUE
525	0.015	2.245	5.42665590116765	TRUE
526	0.015	2.255	5.20344260212545	TRUE
527	0.015	2.265	5.14130966976467	TRUE
528	0.015	2.275	5.21907111475317	TRUE
529	0.015	2.285	5.24153948510603	TRUE
530	0.015	2.295	5.57741428112609	TRUE
531	0.015	2.305	5.78756728717957	TRUE
532	0.015	2.315	6.18341598871446	TRUE
533	0.015	2.325	6.45331256224577	TRUE
534	0.015	2.335	6.83407517431159	TRUE
535	0.015	2.345	6.91893122216428	TRUE
536	0.015	2.355	7.33783482804299	TRUE
537	0.015	2.365	7.65574638191356	TRUE
538	0.015	2.375	7.84481997436766	TRUE
539	0.015	2.385	7.68394925465941	TRUE
540	0.015	2.395	7.68004007438057	TRUE
541	0.015	2.405	7.57173493832576	TRUE
542	0.015	2.415	7.55135549618355	TRUE
543	0.015	2.425	7.73064374133468	TRUE
544	0.015	2.435	7.7301515315096	TRUE
545	0.015	2.445	8.11884792921477	TRUE
546	0.015	2.455	8.32691960459092	TRUE
547	0.015	2.465	8.56447966937468	TRUE
548	0.015	2.475	8.93808544694907	TRUE
549	0.015	2.485	8.92554200171729	TRUE
550	0.015	2.495	9.14683406115807	TRUE
551	0.015	2.505	9.1488451250984	TRUE
552	0.015	2.515	8.66385756380458	TRUE
553	0.015	2.525	8.64281076556703	TRUE
554	0.015	2.535	8.31584029679643	TRUE
555	0.015	2.545	8.04451416859407	TRUE
556	0.015	2.555	7.85480770297593	TRUE
557	0.015	2.565	7.91717268995759	TRUE
558	0.015	2.575	8.29402018450482	TRUE
559	0.015	2.585	8.49235230517002	TRUE
560	0.015	2.595	8.51869661756316	TRUE
561	0.015	2.605	8.18018250140909	TRUE
562	0.015	2.615	8.21076367359552	TRUE
563	0.015	2.625	8.27473895778244	TRUE
564	0.015	2.635	7.98122367988025	TRUE
565	0.015	2.645	7.90315727595664	TRUE
566	0.015	2.655	7.78653234994661	TRUE
567	0.015	2.665	7.69182330666767	TRUE
568	0.015	2.675	7.46535299346644	TRUE
569	0.015	2.685	7.51833324034632	TRUE
570	0.015	2.695	7.54234400614644	TRUE
571	0.015	2.705	7.79551722934879	TRUE
572	0.015	2.715	8.11510427550625	TRUE
573	0.015	2.725	8.22224752146867	TRUE
574	0.015	2.735	8.58794031117799	TRUE
575	0.015	2.745	8.5676213729571	TRUE
576	0.015	2.755	8.54594810936547	TRUE
577	0.015	2.765	8.87666028793377	TRUE
578	0.015	2.775	9.51181755089459	TRUE
579	0.015	2.785	10.4766558426296	TRUE
580	0.015	2.795	11.4538151764748	TRUE
581	0.015	2.805	11.5597837904217	TRUE
582	0.015	2.815	11.148884670115	TRUE
583	0.015	2.825	10.5946946441532	TRUE
584	0.015	2.835	10.5766030116624	TRUE
585	0.015	2.845	11.0884869515019	TRUE
586	0.015	2.855	10.9803201757573	TRUE
587	0.015	2.865	10.8878029358469	TRUE
588	0.015	2.875	10.8593946142675	TRUE
589	0.015	2.885	11.4933380913717	TRUE
590	0.015	2.895	12.0044113547972	TRUE
591	0.015	2.905	12.3052885299014	TRUE
592	0.015	2.915	12.1412827121477	TRUE
593	0.015	2.925	12.0213147722802	TRUE
594	0.015	2.935	12.0190409534987	TRUE
595	0.015	2.945	12.0911189955784	TRUE
596	0.015	2.955	12.2518251319846	TRUE
597	0.015	2.965	12.0449126004791	TRUE
598	0.015	2.975	11.8856718083408	TRUE
599	0.015	2.985	11.4675301697396	TRUE
600	0.015	2.995	11.1706091843444	TRUE
601	0.025	0.005	15.7193789204783	TRUE
602	0.025	0.015	15.3351051333063	TRUE
603	0.025	0.025	15.3943079468177	TRUE
604	0.025	0.035	15.7254976465692	TRUE
605	0.025	0.045	15.648472595452	TRUE
606	0.025	0.055	15.1879513766586	TRUE
607	0.025	0.065	15.2827015028415	TRUE
608	0.025	0.075	15.0316244251617	TRUE
609	0.025	0.085	14.8112475905087	TRUE
610	0.025	0.095	15.2688068411182	TRUE
611	0.025	0.105	15.2203692407033	TRUE
612	0.025	0.115	14.7425740713111	TRUE
613	0.025	0.125	14.3662750077135	TRUE
614	0.025	0.135	14.3399999686492	TRUE
615	0.025	0.145	14.2324234315846	TRUE
616	0.025	0.155	14.232791936493	TRUE
617	0.025	0.165	14.265710750589	TRUE
618	0.025	0.175	14.886144099649	TRUE
619	0.025	0.185	15.0295375507166	TRUE
620	0.025	0.195	15.3557964497425	TRUE
621	0.025	0.205	15.692191644656	TRUE
622	0.025	0.215	16.3411503860593	TRUE
623	0.025	0.225	16.8982557740285	TRUE
624	0.025	0.235	18.2261577150655	TRUE
625	0.025	0.245	18.8650122578829	TRUE
626	0.025	0.255	19.6881151985458	TRUE
627	0.025	0.265	21.1115799741636	TRUE
628	0.025	0.275	22.9247462857158	TRUE
629	0.025	0.285	23.1791613762413	TRUE
630	0.025	0.295	24.3237925828593	TRUE
631	0.025	0.305	24.985126406038	TRUE
632	0.025	0.315	26.3993550154234	TRUE
633	0.025	0.325	28.2365030730349	TRUE
634	0.025	0.335	29.3298139475369	TRUE
635	0.025	0.345	32.0629112200262	TRUE
636	0.025	0.355	34.954633052248	TRUE
637	0.025	0.365	35.0957328605049	TRUE
638	0.025	0.375	35.5191440376133	TRUE
639	0.025	0.385	36.4599113963267	TRUE
640	0.025	0.395	37.9113530290259	TRUE
641	0.025	0.405	39.2335336401308	TRUE
642	0.025	0.415	40.264544840417	TRUE
643	0.025	0.425	40.5605347958113	TRUE
644	0.025	0.435	40.4141192019453	TRUE
645	0.025	0.445	40.0079713305336	TRUE
646	0.025	0.455	40.9756472664687	TRUE
647	0.025	0.465	41.0590834761143	TRUE
648	0.025	0.475	39.5420444398304	TRUE
649	0.025	0.485	39.7338045169667	TRUE
650	0.025	0.495	39.1495237357363	TRUE
651	0.025	0.505	39.1244728509066	TRUE
652	0.025	0.515	37.835572217092	TRUE
653	0.025	0.525	37.4144278067401	TRUE
654	0.025	0.535	36.091102720565	TRUE
655	0.025	0.545	35.3541377793251	TRUE
656	0.025	0.555	35.3561089961726	TRUE
657	0.025	0.565	35.3972726543718	TRUE
658	0.025	0.575	34.825954104431	TRUE
659	0.025	0.585	34.0611480648908	TRUE
660	0.025	0.595	31.1296333632146	TRUE
661	0.025	0.605	29.9194352497629	TRUE
662	0.025	0.615	29.6859674866852	TRUE
663	0.025	0.625	29.6096053918241	TRUE
664	0.025	0.635	30.7500740468504	TRUE
665	0.025	0.645	30.4372327480533	TRUE
666	0.025	0.655	30.9089130590507	TRUE
667	0.025	0.665	30.2129580125352	TRUE
668	0.025	0.675	31.1368044116785	TRUE
669	0.025	0.685	31.9676817264485	TRUE
670	0.025	0.695	32.3564310996835	TRUE
671	0.025	0.705	32.2891664087712	TRUE
672	0.025	0.715	33.3823583713858	TRUE
673	0.025	0.725	32.549071143141	TRUE
674	0.025	0.735	31.0724300162525	TRUE
675	0.025	0.745	30.4094470691525	TRUE
676	0.025	0.755	31.5067848825026	TRUE
677	0.025	0.765	32.7545984190097	TRUE
678	0.025	0.775	34.6261067790445	TRUE
679	0.025	0.785	35.5659846441578	TRUE
680	0.025	0.795	35.6725241581148	TRUE
681	0.025	0.805	35.2590562550654	TRUE
682	0.025	0.815	35.4441236971894	TRUE
683	0.025	0.825	37.134420071341	TRUE
684	0.025	0.835	38.3196425125258	TRUE
685	0.025	0.845	38.6090604868495	TRUE
686	0.025	0.855	37.1488186901	TRUE
687	0.025	0.865	37.0221342650683	TRUE
688	0.025	0.875	35.7203289346415	TRUE
689	0.025	0.885	33.6652762711443	TRUE
690	0.025	0.895	32.0972246986639	TRUE
691	0.025	0.905	29.9095015132693	TRUE
692	0.025	0.915	28.1670837976665	TRUE
693	0.025	0.925	26.6276901436905	TRUE
694	0.025	0.935	25.0679996681847	TRUE
695	0.025	0.945	24.6475546801352	TRUE
696	0.025	0.955	24.1240259868701	TRUE
697	0.025	0.965	24.3726421218146	TRUE
698	0.025	0.975	24.0839808556025	TRUE
699	0.025	0.985	23.3474587924142	TRUE
700	0.025	0.995	22.6175584742395	TRUE
701	0.025	1.005	22.1352859033065	TRUE
702	0.025	1.015	21.6470421727015	TRUE
703	0.025	1.025	21.2757594584059	TRUE
704	0.025	1.035	19.8230370888927	TRUE
705	0.025	1.045	18.4356626113226	TRUE
706	0.025	1.055	18.229651234167	TRUE
707	0.025	1.065	18.554064168588	TRUE
708	0.025	1.075	19.0638633652524	TRUE
709	0.025	1.085	19.7258152239631	TRUE
710	0.025	1.095	19.627266001075	TRUE
711	0.025	1.105	19.3177674357506	TRUE
712	0.025	1.115	19.1653164863349	TRUE
713	0.025	1.125	19.8335830338032	TRUE
714	0.025	1.135	19.955427213328	TRUE
715	0.025	1.145	19.3445246436577	TRUE
716	0.025	1.155	18.7263493427326	TRUE
717	0.025	1.165	20.2649446168736	TRUE
718	0.025	1.175	20.7356938431376	TRUE
719	0.025	1.185	21.3310699380697	TRUE
720	0.025	1.195	20.7161846671334	TRUE
721	0.025	1.205	20.5969283465779	TRUE
722	0.025	1.215	21.3335224322221	TRUE
723	0.025	1.225	21.7836616409213	TRUE
724	0.025	1.235	22.3121318917095	TRUE
725	0.025	1.245	22.7649306215057	TRUE
726	0.025	1.255	22.1335542027362	TRUE
727	0.025	1.265	22.090421501781	TRUE
728	0.025	1.275	21.4590489032831	TRUE
729	0.025	1.285	21.0107703558389	TRUE
730	0.025	1.295	20.4183334729606	TRUE
731	0.025	1.305	20.7790288300892	TRUE
732	0.025	1.315	20.8452731271844	TRUE
733	0.025	1.325	20.8449076553259	TRUE
734	0.025	1.335	19.8283928093447	TRUE
735	0.025	1.345	18.8809811697812	TRUE
736	0.025	1.355	17.870148536954	TRUE
737	0.025	1.365	16.9523799498976	TRUE
738	0.025	1.375	15.6840323062715	TRUE
739	0.025	1.385	14.5928645872612	TRUE
740	0.025	1.395	13.5209542395736	TRUE
741	0.025	1.405	13.1603046286258	TRUE
742	0.025	1.415	12.3898859675395	TRUE
743	0.025	1.425	12.6474672014895	TRUE
744	0.025	1.435	12.4229157435543	TRUE
745	0.025	1.445	12.1956938848131	TRUE
746	0.025	1.455	12.1172264089246	TRUE
747	0.025	1.465	12.3558630634787	TRUE
748	0.025	1.475	12.4530978254972	TRUE
749	0.025	1.485	11.9438794669218	TRUE
750	0.025	1.495	11.8989676011422	TRUE
751	0.025	1.505	12.5080344612884	TRUE
752	0.025	1.515	12.8459576072129	TRUE
753	0.025	1.525	12.9057911949917	TRUE
754	0.025	1.535	13.0940188409154	TRUE
755	0.025	1.545	12.9939893047954	TRUE
756	0.025	1.555	13.2920725761247	TRUE
757	0.025	1.565	13.5739046385438	TRUE
758	0.025	1.575	13.8752443050823	TRUE
759	0.025	1.585	13.9675240545011	TRUE
760	0.025	1.595	14.1019417571456	TRUE
761	0.025	1.605	14.0748093340181	TRUE
762	0.025	1.615	13.4986897021544	TRUE
763	0.025	1.625	12.2853868233735	TRUE
764	0.025	1.635	11.3224267832647	TRUE
765	0.025	1.645	10.520618870639	TRUE
766	0.025	1.655	9.63169155942899	TRUE
767	0.025	1.665	9.01588400648352	TRUE
768	0.025	1.675	8.35418891448859	TRUE
769	0.025	1.685	8.04464257196104	TRUE
770	0.025	1.695	8.21319106652456	TRUE
771	0.025	1.705	8.22936361041317	TRUE
772	0.025	1.715	8.80473474064651	TRUE
773	0.025	1.725	9.52685302529656	TRUE
774	0.025	1.735	10.3138843659891	TRUE
775	0.025	1.745	11.1761251856514	TRUE
776	0.025	1.755	11.9283494368761	TRUE
777	0.025	1.765	12.5734983295218	TRUE
778	0.025	1.775	13.4206429031726	TRUE
779	0.025	1.785	13.1705531549236	TRUE
780	0.025	1.795	12.4392604618674	TRUE
781	0.025	1.805	12.0374053742938	TRUE
782	0.025	1.815	11.3536912049333	TRUE
783	0.025	1.825	10.4158534514306	TRUE
784	0.025	1.835	9.78705621585892	TRUE
785	0.025	1.845	9.20511160910729	TRUE
786	0.025	1.855	9.05745620654275	TRUE
787	0.025	1.865	8.49134014229541	TRUE
788	0.025	1.875	8.6001130275978	TRUE
789	0.025	1.885	8.2509950618784	TRUE
790	0.025	1.895	8.04640455281688	TRUE
791	0.025	1.905	8.4679500015008	TRUE
792	0.025	1.915	8.45926507207037	TRUE
793	0.025	1.925	8.40261631354898	TRUE
794	0.025	1.935	8.07168599613211	TRUE
795	0.025	1.945	8.51212730758338	TRUE
796	0.025	1.955	8.18217840175907	TRUE
797	0.025	1.965	7.88185595946292	TRUE
798	0.025	1.975	7.82783632069127	TRUE
799	0.025	1.985	7.76894174893722	TRUE
800	0.025	1.995	7.80092825946573	TRUE
801	0.025	2.005	7.39467681899339	TRUE
802	0.025	2.015	7.30203435767117	TRUE
803	0.025	2.025	7.41229066353337	TRUE
804	0.025	2.035	7.45591145005249	TRUE
805	0.025	2.045	6.84919466478214	TRUE
806	0.025	2.055	6.40393411555721	TRUE
807	0.025	2.065	6.1876800307548	TRUE
808	0.025	2.075	5.99193615339266	TRUE
809	0.025	2.085	6.05493759057446	TRUE
810	0.025	2.095	6.0447249948089	TRUE
811	0.025	2.105	5.77077040965552	TRUE
812	0.025	2.115	5.90204169416338	TRUE
813	0.025	2.125	5.99835654116821	TRUE
814	0.025	2.135	6.09829952020175	TRUE
815	0.025	2.145	5.91100629088703	TRUE
816	0.025	2.155	5.7533731509765	TRUE
817	0.025	2.165	5.68798561530075	TRUE
818	0.025	2.175	5.49678334481165	TRUE
819	0.025	2.185	5.45373446668887	TRUE
820	0.025	2.195	5.5123653457788	TRUE
821	0.025	2.205	5.515412055484	TRUE
822	0.025	2.215	5.39595730206909	TRUE
823	0.025	2.225	5.37542351092486	TRUE
824	0.025	2.235	5.37863354199681	TRUE
825	0.025	2.245	5.31310600459428	TRUE
826	0.025	2.255	5.33392783707303	TRUE
827	0.025	2.265	5.19314700897341	TRUE
828	0.025	2.275	5.10436744805013	TRUE
829	0.025	2.285	5.17142071319409	TRUE
830	0.025	2.295	5.38269719732173	TRUE
831	0.025	2.305	5.74111479487434	TRUE
832	0.025	2.315	6.0262929614121	TRUE
833	0.025	2.325	6.4711896733954	TRUE
834	0.025	2.335	6.8295110137041	TRUE
835	0.025	2.345	6.85563196138124	TRUE
836	0.025	2.355	7.14241591914102	TRUE
837	0.025	2.365	7.65688617914899	TRUE
838	0.025	2.375	8.16869325069458	TRUE
839	0.025	2.385	7.98268655497856	TRUE
840	0.025	2.395	7.98565269284169	TRUE
841	0.025	2.405	7.89806198908445	TRUE
842	0.025	2.415	7.99107109581351	TRUE
843	0.025	2.425	8.21951157301151	TRUE
844	0.025	2.435	8.50266147448794	TRUE
845	0.025	2.445	8.97776783310269	TRUE
846	0.025	2.455	9.15244059149738	TRUE
847	0.025	2.465	8.96595882660075	TRUE
848	0.025	2.475	9.06038724489268	TRUE
849	0.025	2.485	9.05980627347689	TRUE
850	0.025	2.495	9.06328959323112	TRUE
851	0.025	2.505	9.2523347603996	TRUE
852	0.025	2.515	9.14950133599924	TRUE
853	0.025	2.525	8.91396176170126	TRUE
854	0.025	2.535	8.88846182957539	TRUE
855	0.025	2.545	8.55952133285926	TRUE
856	0.025	2.555	8.36268417027333	TRUE
857	0.025	2.565	8.10696192900463	TRUE
858	0.025	2.575	8.4385216745773	TRUE
859	0.025	2.585	8.84549657061717	TRUE
860	0.025	2.595	8.77280241632775	TRUE
861	0.025	2.605	8.5522418235287	TRUE
862	0.025	2.615	8.43041705221288	TRUE
863	0.025	2.625	8.54705292859822	TRUE
864	0.025	2.635	8.44784205089805	TRUE
865	0.025	2.645	7.87315637421704	TRUE
866	0.025	2.655	7.70816480456429	TRUE
867	0.025	2.665	7.69372975432216	TRUE
868	0.025	2.675	7.52583329934102	TRUE
869	0.025	2.685	7.64710091702754	TRUE
870	0.025	2.695	7.7366796375774	TRUE
871	0.025	2.705	7.99995951256973	TRUE
872	0.025	2.715	8.09066619268357	TRUE
873	0.025	2.725	8.4523492076748	TRUE
874	0.025	2.735	8.76798328571994	TRUE
875	0.025	2.745	8.68807354960078	TRUE
876	0.025	2.755	8.83547558621862	TRUE
877	0.025	2.765	9.10771830124675	TRUE
878	0.025	2.775	9.62916771793188	TRUE
879	0.025	2.785	10.4698590469713	TRUE
880	0.025	2.795	11.1733161687119	TRUE
881	0.025	2.805	11.3200820710809	TRUE
882	0.025	2.815	11.3511375561847	TRUE
883	0.025	2.825	11.0791310140744	TRUE
884	0.025	2.835	10.9078281177243	TRUE
885	0.025	2.845	10.9529232555653	TRUE
886	0.025	2.855	11.0365256853684	TRUE
887	0.025	2.865	11.0454603272712	TRUE
888	0.025	2.875	11.1698579248212	TRUE
889	0.025	2.885	11.5776360087172	TRUE
890	0.025	2.895	11.9316200484862	TRUE
891	0.025	2.905	12.0699490152272	TRUE
892	0.025	2.915	12.0613772548867	TRUE
893	0.025	2.925	12.0248960069159	TRUE
894	0.025	2.935	12.0372642260201	TRUE
895	0.025	2.945	12.1763969400259	TRUE
896	0.025	2.955	12.3534117737134	TRUE
897	0.025	2.965	12.5111188672557	TRUE
898	0.025	2.975	11.9163281899852	TRUE
899	0.025	2.985	11.7470621128658	TRUE
900	0.025	2.995	11.4019771187346	TRUE
901	0.035	0.005	15.7126982215468	TRUE
902	0.035	0.015	15.6292230495715	TRUE
903	0.035	0.025	15.7960107706148	TRUE
904	0.035	0.035	15.9762831730813	TRUE
905	0.035	0.045	15.5157340264929	TRUE
906	0.035	0.055	15.4144435862284	TRUE
907	0.035	0.065	15.322523572113	TRUE
908	0.035	0.075	15.2996526633431	TRUE
909	0.035	0.085	15.679286027131	TRUE
910	0.035	0.095	15.5952778391425	TRUE
911	0.035	0.105	15.6682919152589	TRUE
912	0.035	0.115	15.0103531864557	TRUE
913	0.035	0.125	14.704343548797	TRUE
914	0.035	0.135	14.7415295173104	TRUE
915	0.035	0.145	14.8739519168519	TRUE
916	0.035	0.155	14.8191391821611	TRUE
917	0.035	0.165	14.9119194621477	TRUE
918	0.035	0.175	15.451414117802	TRUE
919	0.035	0.185	15.6990402518472	TRUE
920	0.035	0.195	15.6658080855076	TRUE
921	0.035	0.205	15.7503363958772	TRUE
922	0.035	0.215	16.6436198109031	TRUE
923	0.035	0.225	17.1134044295478	TRUE
924	0.035	0.235	17.7089322556116	TRUE
925	0.035	0.245	19.0103251686424	TRUE
926	0.035	0.255	20.1880145012517	TRUE
927	0.035	0.265	21.3369644882009	TRUE
928	0.035	0.275	22.1926104323849	TRUE
929	0.035	0.285	22.8361833853177	TRUE
930	0.035	0.295	24.2590650100771	TRUE
931	0.035	0.305	25.281425896513	TRUE
932	0.035	0.315	26.978133980078	TRUE
933	0.035	0.325	28.60012064334	TRUE
934	0.035	0.335	29.6492528968671	TRUE
935	0.035	0.345	32.2979467518226	TRUE
936	0.035	0.355	35.3244657139651	TRUE
937	0.035	0.365	36.4603522944779	TRUE
938	0.035	0.375	36.5223211713926	TRUE
939	0.035	0.385	36.8508447643932	TRUE
940	0.035	0.395	38.7219058254017	TRUE
941	0.035	0.405	41.2293773205011	TRUE
942	0.035	0.415	41.6391172503189	TRUE
943	0.035	0.425	42.0398139931041	TRUE
944	0.035	0.435	43.0306300622527	TRUE
945	0.035	0.445	44.0311762351199	TRUE
946	0.035	0.455	43.2425143245989	TRUE
947	0.035	0.465	41.0381296778589	TRUE
948	0.035	0.475	40.4086094952527	TRUE
949	0.035	0.485	42.2028012354259	TRUE
950	0.035	0.495	41.7923166410775	TRUE
951	0.035	0.505	41.0176775857618	TRUE
952	0.035	0.515	40.714514865267	TRUE
953	0.035	0.525	39.3679481951163	TRUE
954	0.035	0.535	38.8560125945963	TRUE
955	0.035	0.545	37.0676913023225	TRUE
956	0.035	0.555	36.4008069511854	TRUE
957	0.035	0.565	35.6195294550476	TRUE
958	0.035	0.575	34.4638775479825	TRUE
959	0.035	0.585	34.7436891152362	TRUE
960	0.035	0.595	33.2748470372147	TRUE
961	0.035	0.605	31.4011976726613	TRUE
962	0.035	0.615	31.3863753583599	TRUE
963	0.035	0.625	30.8447338537458	TRUE
964	0.035	0.635	31.3372969759664	TRUE
965	0.035	0.645	31.8256781485092	TRUE
966	0.035	0.655	31.1206157542369	TRUE
967	0.035	0.665	31.6828161183557	TRUE
968	0.035	0.675	31.9875255433175	TRUE
969	0.035	0.685	32.6164894984802	TRUE
970	0.035	0.695	33.7663955115778	TRUE
971	0.035	0.705	34.7315271378737	TRUE
972	0.035	0.715	35.8028962164416	TRUE
973	0.035	0.725	34.7168403252734	TRUE
974	0.035	0.735	34.5083900844211	TRUE
975	0.035	0.745	34.9387071839263	TRUE
976	0.035	0.755	34.8155268675283	TRUE
977	0.035	0.765	35.4202062465961	TRUE
978	0.035	0.775	37.2317099429915	TRUE
979	0.035	0.785	37.7344951083718	TRUE
980	0.035	0.795	37.5782927105993	TRUE
981	0.035	0.805	36.6566743045325	TRUE
982	0.035	0.815	36.9222731413569	TRUE
983	0.035	0.825	37.947066908302	TRUE
984	0.035	0.835	38.3548190334413	TRUE
985	0.035	0.845	38.1721194830201	TRUE
986	0.035	0.855	39.0103224327304	TRUE
987	0.035	0.865	37.8056027115123	TRUE
988	0.035	0.875	36.4114032323605	TRUE
989	0.035	0.885	34.8861999717778	TRUE
990	0.035	0.895	33.5541140820339	TRUE
991	0.035	0.905	31.8396937578238	TRUE
992	0.035	0.915	29.4850001104221	TRUE
993	0.035	0.925	27.902565774539	TRUE
994	0.035	0.935	26.415788743894	TRUE
995	0.035	0.945	25.551533067294	TRUE
996	0.035	0.955	25.1816238751576	TRUE
997	0.035	0.965	24.2163850754185	TRUE
998	0.035	0.975	24.5069189095238	TRUE
999	0.035	0.985	24.2339561222104	TRUE
1000	0.035	0.995	23.5845618354512	TRUE
1001	0.035	1.005	22.4714490339384	TRUE
1002	0.035	1.015	21.8342116029635	TRUE
1003	0.035	1.025	21.0996356862184	TRUE
1004	0.035	1.035	20.739114678334	TRUE
1005	0.035	1.045	19.9419240962344	TRUE
1006	0.035	1.055	19.7893753047404	TRUE
1007	0.035	1.065	19.7059169901345	TRUE
1008	0.035	1.075	20.1220147364079	TRUE
1009	0.035	1.085	20.1291176494116	TRUE
1010	0.035	1.095	20.2302101681893	TRUE
1011	0.035	1.105	20.0688943429396	TRUE
1012	0.035	1.115	20.0941554617355	TRUE
1013	0.035	1.125	20.3331748345991	TRUE
1014	0.035	1.135	20.4012787645775	TRUE
1015	0.035	1.145	20.0980899183971	TRUE
1016	0.035	1.155	20.4111040877413	TRUE
1017	0.035	1.165	21.4485524264194	TRUE
1018	0.035	1.175	21.9442191629621	TRUE
1019	0.035	1.185	21.572194183762	TRUE
1020	0.035	1.195	20.9765085365808	TRUE
1021	0.035	1.205	20.9982986359288	TRUE
1022	0.035	1.215	21.0621586652126	TRUE
1023	0.035	1.225	21.1921598612935	TRUE
1024	0.035	1.235	21.4774109503631	TRUE
1025	0.035	1.245	21.733700141943	TRUE
1026	0.035	1.255	21.3944695484843	TRUE
1027	0.035	1.265	21.0116997480026	TRUE
1028	0.035	1.275	20.4453034439333	TRUE
1029	0.035	1.285	20.9393202653286	TRUE
1030	0.035	1.295	19.9412804884143	TRUE
1031	0.035	1.305	19.9235177698573	TRUE
1032	0.035	1.315	19.8682866784252	TRUE
1033	0.035	1.325	19.5406453842399	TRUE
1034	0.035	1.335	18.2342802072123	TRUE
1035	0.035	1.345	17.6449075343784	TRUE
1036	0.035	1.355	17.1983417225589	TRUE
1037	0.035	1.365	16.1836456628975	TRUE
1038	0.035	1.375	15.1426650520088	TRUE
1039	0.035	1.385	14.1369026786802	TRUE
1040	0.035	1.395	13.2895825868874	TRUE
1041	0.035	1.405	12.8743773500927	TRUE
1042	0.035	1.415	12.6198146369867	TRUE
1043	0.035	1.425	12.566352314808	TRUE
1044	0.035	1.435	12.1823624896599	TRUE
1045	0.035	1.445	11.7916138449027	TRUE
1046	0.035	1.455	11.5460965427322	TRUE
1047	0.035	1.465	11.7165921100091	TRUE
1048	0.035	1.475	11.8448872197886	TRUE
1049	0.035	1.485	11.4717669725004	TRUE
1050	0.035	1.495	11.6192282788321	TRUE
1051	0.035	1.505	12.0131784981229	TRUE
1052	0.035	1.515	12.2604185521618	TRUE
1053	0.035	1.525	12.0565494424542	TRUE
1054	0.035	1.535	12.1458102175092	TRUE
1055	0.035	1.545	12.5002265246443	TRUE
1056	0.035	1.555	13.2868524733035	TRUE
1057	0.035	1.565	13.6540243793308	TRUE
1058	0.035	1.575	14.0792418250372	TRUE
1059	0.035	1.585	14.1402992000031	TRUE
1060	0.035	1.595	14.386467894753	TRUE
1061	0.035	1.605	14.3716410581547	TRUE
1062	0.035	1.615	13.470103144113	TRUE
1063	0.035	1.625	12.1447712666273	TRUE
1064	0.035	1.635	10.9834900936909	TRUE
1065	0.035	1.645	9.94428300252182	TRUE
1066	0.035	1.655	9.21076121746465	TRUE
1067	0.035	1.665	8.43492963086341	TRUE
1068	0.035	1.675	7.97851855101626	TRUE
1069	0.035	1.685	7.86527813247047	TRUE
1070	0.035	1.695	8.03386491473247	TRUE
1071	0.035	1.705	8.26242430713772	TRUE
1072	0.035	1.715	8.96741430590809	TRUE
1073	0.035	1.725	9.67571218037789	TRUE
1074	0.035	1.735	10.285879575879	TRUE
1075	0.035	1.745	10.9236108839708	TRUE
1076	0.035	1.755	11.5200728751193	TRUE
1077	0.035	1.765	12.3442879594355	TRUE
1078	0.035	1.775	12.9342332154377	TRUE
1079	0.035	1.785	12.7783399408921	TRUE
1080	0.035	1.795	12.1469759053267	TRUE
1081	0.035	1.805	11.2896740195195	TRUE
1082	0.035	1.815	10.8790600652502	TRUE
1083	0.035	1.825	10.0591880539327	TRUE
1084	0.035	1.835	9.40471265062367	TRUE
1085	0.035	1.845	9.30796041823534	TRUE
1086	0.035	1.855	8.92172772662653	TRUE
1087	0.035	1.865	8.55802294298739	TRUE
1088	0.035	1.875	8.46507214649853	TRUE
1089	0.035	1.885	8.18541036223828	TRUE
1090	0.035	1.895	8.09857278323137	TRUE
1091	0.035	1.905	8.06648441391212	TRUE
1092	0.035	1.915	8.01516397270802	TRUE
1093	0.035	1.925	7.97106106135203	TRUE
1094	0.035	1.935	7.70208385532876	TRUE
1095	0.035	1.945	7.77442182462316	TRUE
1096	0.035	1.955	7.58090760404902	TRUE
1097	0.035	1.965	7.32048883685628	TRUE
1098	0.035	1.975	7.22871662316521	TRUE
1099	0.035	1.985	7.20149550661744	TRUE
1100	0.035	1.995	7.18811451686869	TRUE
1101	0.035	2.005	6.96468988143748	TRUE
1102	0.035	2.015	6.82347522982034	TRUE
1103	0.035	2.025	6.89809872254028	TRUE
1104	0.035	2.035	6.71309470325446	TRUE
1105	0.035	2.045	6.38780644390106	TRUE
1106	0.035	2.055	5.95944637828836	TRUE
1107	0.035	2.065	5.78101516101852	TRUE
1108	0.035	2.075	5.62846624591111	TRUE
1109	0.035	2.085	5.8259051896164	TRUE
1110	0.035	2.095	5.82221049306539	TRUE
1111	0.035	2.105	5.75961745934888	TRUE
1112	0.035	2.115	5.77443651619264	TRUE
1113	0.035	2.125	5.91858591693934	TRUE
1114	0.035	2.135	5.8422615409328	TRUE
1115	0.035	2.145	5.66352446381651	TRUE
1116	0.035	2.155	5.60068420933499	TRUE
1117	0.035	2.165	5.49710671869876	TRUE
1118	0.035	2.175	5.28893235952201	TRUE
1119	0.035	2.185	5.21168991077168	TRUE
1120	0.035	2.195	5.279618916013	TRUE
1121	0.035	2.205	5.31073162483979	TRUE
1122	0.035	2.215	5.26595660598581	TRUE
1123	0.035	2.225	5.32537287539908	TRUE
1124	0.035	2.235	5.4739717732889	TRUE
1125	0.035	2.245	5.48715010521197	TRUE
1126	0.035	2.255	5.41170857230114	TRUE
1127	0.035	2.265	5.1900935240384	TRUE
1128	0.035	2.275	4.99915441442798	TRUE
1129	0.035	2.285	5.00825422049017	TRUE
1130	0.035	2.295	5.24006782535888	TRUE
1131	0.035	2.305	5.61286512813727	TRUE
1132	0.035	2.315	5.9743164219855	TRUE
1133	0.035	2.325	6.55589366704151	TRUE
1134	0.035	2.335	6.86722378659319	TRUE
1135	0.035	2.345	7.18485825384778	TRUE
1136	0.035	2.355	7.24838816965525	TRUE
1137	0.035	2.365	7.78733921626399	TRUE
1138	0.035	2.375	8.17607613623045	TRUE
1139	0.035	2.385	8.21597091757845	TRUE
1140	0.035	2.395	8.2910429305685	TRUE
1141	0.035	2.405	8.68434856793596	TRUE
1142	0.035	2.415	8.63887740974051	TRUE
1143	0.035	2.425	8.91444593934626	TRUE
1144	0.035	2.435	9.45218663468956	TRUE
1145	0.035	2.445	9.60091890077488	TRUE
1146	0.035	2.455	9.77702677773153	TRUE
1147	0.035	2.465	9.65361384348891	TRUE
1148	0.035	2.475	9.26391451368061	TRUE
1149	0.035	2.485	9.49006182979842	TRUE
1150	0.035	2.495	9.33644946421595	TRUE
1151	0.035	2.505	9.4367521611518	TRUE
1152	0.035	2.515	9.6668556918005	TRUE
1153	0.035	2.525	9.8340960128118	TRUE
1154	0.035	2.535	9.65285766317475	TRUE
1155	0.035	2.545	9.46474177877863	TRUE
1156	0.035	2.555	9.04327954630708	TRUE
1157	0.035	2.565	9.06493770210423	TRUE
1158	0.035	2.575	8.95507597331932	TRUE
1159	0.035	2.585	9.17924508593719	TRUE
1160	0.035	2.595	9.43611074783877	TRUE
1161	0.035	2.605	9.48394434842558	TRUE
1162	0.035	2.615	9.09183701868316	TRUE
1163	0.035	2.625	8.73113447676263	TRUE
1164	0.035	2.635	8.68382769947877	TRUE
1165	0.035	2.645	8.1181238964686	TRUE
1166	0.035	2.655	7.80069630574234	TRUE
1167	0.035	2.665	7.69918202670283	TRUE
1168	0.035	2.675	8.11503772445148	TRUE
1169	0.035	2.685	8.02628864817431	TRUE
1170	0.035	2.695	7.89169327908415	TRUE
1171	0.035	2.705	8.12080477284252	TRUE
1172	0.035	2.715	8.46976567634204	TRUE
1173	0.035	2.725	8.90243426732494	TRUE
1174	0.035	2.735	9.08654240272423	TRUE
1175	0.035	2.745	9.03621938357898	TRUE
1176	0.035	2.755	8.94383219759727	TRUE
1177	0.035	2.765	9.00117998306386	TRUE
1178	0.035	2.775	9.42041271235346	TRUE
1179	0.035	2.785	9.95245215291229	TRUE
1180	0.035	2.795	10.721790449811	TRUE
1181	0.035	2.805	11.1192370669405	TRUE
1182	0.035	2.815	11.2490839392138	TRUE
1183	0.035	2.825	10.9186435003211	TRUE
1184	0.035	2.835	10.8653817039315	TRUE
1185	0.035	2.845	10.919707503975	TRUE
1186	0.035	2.855	11.1807742746991	TRUE
1187	0.035	2.865	11.2084529712986	TRUE
1188	0.035	2.875	11.4012449848445	TRUE
1189	0.035	2.885	11.8796163240385	TRUE
1190	0.035	2.895	11.9285706644988	TRUE
1191	0.035	2.905	11.5819516277558	TRUE
1192	0.035	2.915	11.4946452403673	TRUE
1193	0.035	2.925	11.4909344244134	TRUE
1194	0.035	2.935	11.8536620952496	TRUE
1195	0.035	2.945	12.3746045170917	TRUE
1196	0.035	2.955	13.0270243530607	TRUE
1197	0.035	2.965	13.2255428736651	TRUE
1198	0.035	2.975	12.8257094537587	TRUE
1199	0.035	2.985	12.327073538514	TRUE
1200	0.035	2.995	11.5813325333603	TRUE
1201	0.045	0.005	15.197989943939	TRUE
1202	0.045	0.015	15.6756860284773	TRUE
1203	0.045	0.025	15.8248399382547	TRUE
1204	0.045	0.035	15.5604175206847	TRUE
1205	0.045	0.045	15.4280810125726	TRUE
1206	0.045	0.055	15.1047114264487	TRUE
1207	0.045	0.065	15.139988460336	TRUE
1208	0.045	0.075	15.6895059365287	TRUE
1209	0.045	0.085	15.8002082385383	TRUE
1210	0.045	0.095	15.596982931998	TRUE
1211	0.045	0.105	15.8079935080234	TRUE
1212	0.045	0.115	15.0693523351069	TRUE
1213	0.045	0.125	15.1525088787427	TRUE
1214	0.045	0.135	15.2390440028694	TRUE
1215	0.045	0.145	15.4164987153666	TRUE
1216	0.045	0.155	15.2695962584498	TRUE
1217	0.045	0.165	15.4657715867374	TRUE
1218	0.045	0.175	16.2212552258072	TRUE
1219	0.045	0.185	16.1913746679229	TRUE
1220	0.045	0.195	16.5412187974599	TRUE
1221	0.045	0.205	16.5721770559617	TRUE
1222	0.045	0.215	17.3725643541786	TRUE
1223	0.045	0.225	17.9148031162167	TRUE
1224	0.045	0.235	18.6588599525557	TRUE
1225	0.045	0.245	19.6845673503819	TRUE
1226	0.045	0.255	21.0312176254723	TRUE
1227	0.045	0.265	22.046618053589	TRUE
1228	0.045	0.275	23.1809156090892	TRUE
1229	0.045	0.285	23.9067095013649	TRUE
1230	0.045	0.295	24.6541957881428	TRUE
1231	0.045	0.305	25.4750806149629	TRUE
1232	0.045	0.315	27.4346469733809	TRUE
1233	0.045	0.325	29.0372456940741	TRUE
1234	0.045	0.335	30.946004071726	TRUE
1235	0.045	0.345	33.6513986378225	TRUE
1236	0.045	0.355	35.4429851843508	TRUE
1237	0.045	0.365	36.3055500233962	TRUE
1238	0.045	0.375	37.1829594861611	TRUE
1239	0.045	0.385	37.3132448126106	TRUE
1240	0.045	0.395	40.0678669887436	TRUE
1241	0.045	0.405	42.3137577411979	TRUE
1242	0.045	0.415	43.5934420579653	TRUE
1243	0.045	0.425	43.5812482710574	TRUE
1244	0.045	0.435	42.8963526428166	TRUE
1245	0.045	0.445	43.5987539435959	TRUE
1246	0.045	0.455	42.6317293566476	TRUE
1247	0.045	0.465	41.4515064797375	TRUE
1248	0.045	0.475	41.4498556821447	TRUE
1249	0.045	0.485	43.4421085073631	TRUE
1250	0.045	0.495	43.5118059863796	TRUE
1251	0.045	0.505	44.1114507126938	TRUE
1252	0.045	0.515	42.7188603823365	TRUE
1253	0.045	0.525	42.1039335849513	TRUE
1254	0.045	0.535	40.7615325781975	TRUE
1255	0.045	0.545	38.3244957272316	TRUE
1256	0.045	0.555	37.0807538532745	TRUE
1257	0.045	0.565	35.6452812246001	TRUE
1258	0.045	0.575	33.978220203736	TRUE
1259	0.045	0.585	34.2316724444159	TRUE
1260	0.045	0.595	34.2245468701524	TRUE
1261	0.045	0.605	33.2551485484585	TRUE
1262	0.045	0.615	33.1042478181425	TRUE
1263	0.045	0.625	33.4746926586705	TRUE
1264	0.045	0.635	34.477460518107	TRUE
1265	0.045	0.645	33.3627220727359	TRUE
1266	0.045	0.655	32.1018419334333	TRUE
1267	0.045	0.665	32.1892083706751	TRUE
1268	0.045	0.675	32.6863749228658	TRUE
1269	0.045	0.685	33.6326746713461	TRUE
1270	0.045	0.695	34.8426598154164	TRUE
1271	0.045	0.705	37.4008888434557	TRUE
1272	0.045	0.715	36.9089160714532	TRUE
1273	0.045	0.725	36.9788948049744	TRUE
1274	0.045	0.735	36.78020615327	TRUE
1275	0.045	0.745	37.5926473375109	TRUE
1276	0.045	0.755	37.5518635546413	TRUE
1277	0.045	0.765	37.8945852595229	TRUE
1278	0.045	0.775	39.2622823301888	TRUE
1279	0.045	0.785	39.2055004342643	TRUE
1280	0.045	0.795	40.0122777182029	TRUE
1281	0.045	0.805	38.8296298921796	TRUE
1282	0.045	0.815	38.3147398136914	TRUE
1283	0.045	0.825	38.7098466589688	TRUE
1284	0.045	0.835	38.2511067471197	TRUE
1285	0.045	0.845	38.8888023369366	TRUE
1286	0.045	0.855	39.6338934140256	TRUE
1287	0.045	0.865	38.6253895471547	TRUE
1288	0.045	0.875	37.2101231575539	TRUE
1289	0.045	0.885	35.3697050280876	TRUE
1290	0.045	0.895	33.9823700101747	TRUE
1291	0.045	0.905	31.5281772495725	TRUE
1292	0.045	0.915	29.3048326348862	TRUE
1293	0.045	0.925	27.7293291785628	TRUE
1294	0.045	0.935	26.8395557960669	TRUE
1295	0.045	0.945	25.8208407389458	TRUE
1296	0.045	0.955	25.0603656507768	TRUE
1297	0.045	0.965	24.4185679080201	TRUE
1298	0.045	0.975	24.8443217447186	TRUE
1299	0.045	0.985	24.2939682389234	TRUE
1300	0.045	0.995	23.6973630015749	TRUE
1301	0.045	1.005	22.2751966361026	TRUE
1302	0.045	1.015	22.220587000836	TRUE
1303	0.045	1.025	21.6127295036123	TRUE
1304	0.045	1.035	21.023723093608	TRUE
1305	0.045	1.045	20.9883742054454	TRUE
1306	0.045	1.055	20.3543596744079	TRUE
1307	0.045	1.065	20.2788463840867	TRUE
1308	0.045	1.075	21.0637306355765	TRUE
1309	0.045	1.085	21.5990952962828	TRUE
1310	0.045	1.095	21.7430749473365	TRUE
1311	0.045	1.105	21.5449442994774	TRUE
1312	0.045	1.115	21.4204855634822	TRUE
1313	0.045	1.125	20.931836926827	TRUE
1314	0.045	1.135	21.0942677409573	TRUE
1315	0.045	1.145	21.9299699418831	TRUE
1316	0.045	1.155	22.5149359368379	TRUE
1317	0.045	1.165	22.7259608681702	TRUE
1318	0.045	1.175	22.3166859426872	TRUE
1319	0.045	1.185	22.1913236068033	TRUE
1320	0.045	1.195	21.4579534318977	TRUE
1321	0.045	1.205	21.0534604222524	TRUE
1322	0.045	1.215	20.6498015806575	TRUE
1323	0.045	1.225	20.6775287493712	TRUE
1324	0.045	1.235	21.026108736894	TRUE
1325	0.045	1.245	21.0392330222307	TRUE
1326	0.045	1.255	20.6427871951847	TRUE
1327	0.045	1.265	19.9644090479854	TRUE
1328	0.045	1.275	19.6933623095838	TRUE
1329	0.045	1.285	20.0626248541898	TRUE
1330	0.045	1.295	19.9334381373523	TRUE
1331	0.045	1.305	19.3203364548909	TRUE
1332	0.045	1.315	19.1932285872758	TRUE
1333	0.045	1.325	18.5985687315476	TRUE
1334	0.045	1.335	17.5135474076848	TRUE
1335	0.045	1.345	16.9598152708615	TRUE
1336	0.045	1.355	16.2216678236503	TRUE
1337	0.045	1.365	15.5840885168018	TRUE
1338	0.045	1.375	14.5565331673557	TRUE
1339	0.045	1.385	13.4380446870713	TRUE
1340	0.045	1.395	13.1500996926935	TRUE
1341	0.045	1.405	12.7261879536761	TRUE
1342	0.045	1.415	12.2704892098908	TRUE
1343	0.045	1.425	12.0195580007226	TRUE
1344	0.045	1.435	11.5187288174489	TRUE
1345	0.045	1.445	11.1326756899776	TRUE
1346	0.045	1.455	11.0816865509899	TRUE
1347	0.045	1.465	10.7707897840456	TRUE
1348	0.045	1.475	10.9383530395904	TRUE
1349	0.045	1.485	10.9594771907562	TRUE
1350	0.045	1.495	11.3954972945272	TRUE
1351	0.045	1.505	11.6929546026726	TRUE
1352	0.045	1.515	11.5415141715747	TRUE
1353	0.045	1.525	11.6021779764541	TRUE
1354	0.045	1.535	11.7553324906643	TRUE
1355	0.045	1.545	12.0994916915402	TRUE
1356	0.045	1.555	12.5056008465506	TRUE
1357	0.045	1.565	13.1147136726436	TRUE
1358	0.045	1.575	13.1923384906827	TRUE
1359	0.045	1.585	13.7069566019043	TRUE
1360	0.045	1.595	13.8390817669903	TRUE
1361	0.045	1.605	13.5763677817606	TRUE
1362	0.045	1.615	12.9017734421481	TRUE
1363	0.045	1.625	11.9896542994182	TRUE
1364	0.045	1.635	10.5740820937335	TRUE
1365	0.045	1.645	9.73326023943226	TRUE
1366	0.045	1.655	8.88012578791552	TRUE
1367	0.045	1.665	8.18468419425916	TRUE
1368	0.045	1.675	8.10197902789871	TRUE
1369	0.045	1.685	7.97918878315065	TRUE
1370	0.045	1.695	8.2498870530426	TRUE
1371	0.045	1.705	8.1953001039415	TRUE
1372	0.045	1.715	8.99093787505833	TRUE
1373	0.045	1.725	9.89498009445247	TRUE
1374	0.045	1.735	10.35412240541	TRUE
1375	0.045	1.745	11.0814753327376	TRUE
1376	0.045	1.755	11.2234535560877	TRUE
1377	0.045	1.765	11.7333438079574	TRUE
1378	0.045	1.775	12.4100158452666	TRUE
1379	0.045	1.785	11.9777026854454	TRUE
1380	0.045	1.795	11.4916869746261	TRUE
1381	0.045	1.805	10.7561102091835	TRUE
1382	0.045	1.815	10.3505594121344	TRUE
1383	0.045	1.825	9.7070224770486	TRUE
1384	0.045	1.835	9.22108338590766	TRUE
1385	0.045	1.845	9.28641542715068	TRUE
1386	0.045	1.855	8.86056852255222	TRUE
1387	0.045	1.865	8.64120055133127	TRUE
1388	0.045	1.875	8.46493181540404	TRUE
1389	0.045	1.885	8.21485166795568	TRUE
1390	0.045	1.895	7.92162779802022	TRUE
1391	0.045	1.905	7.71746219049645	TRUE
1392	0.045	1.915	7.45227562128365	TRUE
1393	0.045	1.925	7.17647782948974	TRUE
1394	0.045	1.935	7.14539276206305	TRUE
1395	0.045	1.945	7.27519379396374	TRUE
1396	0.045	1.955	6.91682406199761	TRUE
1397	0.045	1.965	6.95985839117102	TRUE
1398	0.045	1.975	6.69495092089895	TRUE
1399	0.045	1.985	6.50597728764474	TRUE
1400	0.045	1.995	6.51968070271928	TRUE
1401	0.045	2.005	6.35904581257739	TRUE
1402	0.045	2.015	6.26219271384959	TRUE
1403	0.045	2.025	6.10034874738915	TRUE
1404	0.045	2.035	5.9700869310197	TRUE
1405	0.045	2.045	5.83076932437418	TRUE
1406	0.045	2.055	5.7371514979087	TRUE
1407	0.045	2.065	5.57684498043221	TRUE
1408	0.045	2.075	5.55127176921005	TRUE
1409	0.045	2.085	5.82121743482933	TRUE
1410	0.045	2.095	5.82773243321272	TRUE
1411	0.045	2.105	5.74278801532665	TRUE
1412	0.045	2.115	5.71279008513971	TRUE
1413	0.045	2.125	5.79240093165242	TRUE
1414	0.045	2.135	5.63904131135814	TRUE
1415	0.045	2.145	5.43899765255901	TRUE
1416	0.045	2.155	5.45220005562165	TRUE
1417	0.045	2.165	5.10863602559011	TRUE
1418	0.045	2.175	4.97963018195947	TRUE
1419	0.045	2.185	5.05659258338828	TRUE
1420	0.045	2.195	5.34118179618542	TRUE
1421	0.045	2.205	5.31471138619319	TRUE
1422	0.045	2.215	5.38977640748581	TRUE
1423	0.045	2.225	5.56160471695677	TRUE
1424	0.045	2.235	5.72736209848843	TRUE
1425	0.045	2.245	5.60204115279412	TRUE
1426	0.045	2.255	5.44563856937644	TRUE
1427	0.045	2.265	5.26968232448941	TRUE
1428	0.045	2.275	5.06552461573404	TRUE
1429	0.045	2.285	5.07495993223608	TRUE
1430	0.045	2.295	5.40297351058559	TRUE
1431	0.045	2.305	5.77370697367758	TRUE
1432	0.045	2.315	6.30536415130901	TRUE
1433	0.045	2.325	6.61688629582003	TRUE
1434	0.045	2.335	6.97526451338957	TRUE
1435	0.045	2.345	7.32510468175009	TRUE
1436	0.045	2.355	7.66028945227325	TRUE
1437	0.045	2.365	7.99202869685886	TRUE
1438	0.045	2.375	8.30232951984659	TRUE
1439	0.045	2.385	8.52161558341913	TRUE
1440	0.045	2.395	8.83161702218075	TRUE
1441	0.045	2.405	9.4063721931054	TRUE
1442	0.045	2.415	9.55615464999256	TRUE
1443	0.045	2.425	9.9560963533053	TRUE
1444	0.045	2.435	10.496890509384	TRUE
1445	0.045	2.445	10.5867550838264	TRUE
1446	0.045	2.455	10.4249350376372	TRUE
1447	0.045	2.465	10.3239583708894	TRUE
1448	0.045	2.475	10.1344900331075	TRUE
1449	0.045	2.485	10.4142276052193	TRUE
1450	0.045	2.495	9.95234898345368	TRUE
1451	0.045	2.505	10.1643239831286	TRUE
1452	0.045	2.515	10.5333127457361	TRUE
1453	0.045	2.525	10.6589825178407	TRUE
1454	0.045	2.535	10.4947049573665	TRUE
1455	0.045	2.545	10.1990505998978	TRUE
1456	0.045	2.555	9.91460731595938	TRUE
1457	0.045	2.565	9.70612433509809	TRUE
1458	0.045	2.575	9.67664804243889	TRUE
1459	0.045	2.585	9.6455129370642	TRUE
1460	0.045	2.595	9.75664348137112	TRUE
1461	0.045	2.605	9.94639912939496	TRUE
1462	0.045	2.615	9.80125190499349	TRUE
1463	0.045	2.625	9.47519987955163	TRUE
1464	0.045	2.635	9.29526342088072	TRUE
1465	0.045	2.645	8.82199163640989	TRUE
1466	0.045	2.655	8.36560865487323	TRUE
1467	0.045	2.665	8.32091188480918	TRUE
1468	0.045	2.675	8.429333410917	TRUE
1469	0.045	2.685	8.38912924413821	TRUE
1470	0.045	2.695	8.093696506803	TRUE
1471	0.045	2.705	8.3477130875344	TRUE
1472	0.045	2.715	8.64477769785783	TRUE
1473	0.045	2.725	9.25448429075991	TRUE
1474	0.045	2.735	9.32730620984402	TRUE
1475	0.045	2.745	9.11198587408744	TRUE
1476	0.045	2.755	8.99845441061759	TRUE
1477	0.045	2.765	9.37267473669925	TRUE
1478	0.045	2.775	9.53424463682293	TRUE
1479	0.045	2.785	10.0619607748781	TRUE
1480	0.045	2.795	10.8336172002437	TRUE
1481	0.045	2.805	11.2122426592855	TRUE
1482	0.045	2.815	11.0905111471129	TRUE
1483	0.045	2.825	11.0699437383648	TRUE
1484	0.045	2.835	10.9559589499912	TRUE
1485	0.045	2.845	10.9160553423391	TRUE
1486	0.045	2.855	11.0233957974717	TRUE
1487	0.045	2.865	11.2300316891928	TRUE
1488	0.045	2.875	11.7050413408365	TRUE
1489	0.045	2.885	11.8222520936026	TRUE
1490	0.045	2.895	11.7997962349589	TRUE
1491	0.045	2.905	11.7093343195661	TRUE
1492	0.045	2.915	11.6248561939455	TRUE
1493	0.045	2.925	11.7018419815443	TRUE
1494	0.045	2.935	12.1344246162216	TRUE
1495	0.045	2.945	12.8402230706032	TRUE
1496	0.045	2.955	13.6667249772907	TRUE
1497	0.045	2.965	13.6460390346864	TRUE
1498	0.045	2.975	13.3428699975697	TRUE
1499	0.045	2.985	13.0245378252919	TRUE
1500	0.045	2.995	12.2583927668786	TRUE
1501	0.055	0.005	14.7723948515488	TRUE
1502	0.055	0.015	15.0676345604434	TRUE
1503	0.055	0.025	15.0877099757134	TRUE
1504	0.055	0.035	14.9828307556043	TRUE
1505	0.055	0.045	14.9576280970986	TRUE
1506	0.055	0.055	14.8335488739448	TRUE
1507	0.055	0.065	15.215284731319	TRUE
1508	0.055	0.075	15.7622754851317	TRUE
1509	0.055	0.085	15.8641057433152	TRUE
1510	0.055	0.095	15.8340132880622	TRUE
1511	0.055	0.105	16.1056746639583	TRUE
1512	0.055	0.115	15.711513417109	TRUE
1513	0.055	0.125	15.3391123166923	TRUE
1514	0.055	0.135	15.6119187587771	TRUE
1515	0.055	0.145	15.8680048786239	TRUE
1516	0.055	0.155	16.2241143890023	TRUE
1517	0.055	0.165	16.6246127441269	TRUE
1518	0.055	0.175	16.9408644821539	TRUE
1519	0.055	0.185	16.8322037399891	TRUE
1520	0.055	0.195	17.28479057308	TRUE
1521	0.055	0.205	18.2311375738187	TRUE
1522	0.055	0.215	18.5297661498127	TRUE
1523	0.055	0.225	19.7642999943527	TRUE
1524	0.055	0.235	20.5855506256127	TRUE
1525	0.055	0.245	21.4819165796687	TRUE
1526	0.055	0.255	22.4905722992634	TRUE
1527	0.055	0.265	23.1411570346159	TRUE
1528	0.055	0.275	24.5047424911592	TRUE
1529	0.055	0.285	24.6469541512286	TRUE
1530	0.055	0.295	24.3057006388907	TRUE
1531	0.055	0.305	25.7229524166703	TRUE
1532	0.055	0.315	27.2942969970501	TRUE
1533	0.055	0.325	29.1513283210882	TRUE
1534	0.055	0.335	31.0024189418045	TRUE
1535	0.055	0.345	33.0756660477809	TRUE
1536	0.055	0.355	34.2214246913351	TRUE
1537	0.055	0.365	35.4647288270937	TRUE
1538	0.055	0.375	35.9858077733919	TRUE
1539	0.055	0.385	38.2337664212757	TRUE
1540	0.055	0.395	41.0000142536572	TRUE
1541	0.055	0.405	42.0098821659608	TRUE
1542	0.055	0.415	42.4801941313874	TRUE
1543	0.055	0.425	43.795417829391	TRUE
1544	0.055	0.435	43.9765230171793	TRUE
1545	0.055	0.445	43.4300820873476	TRUE
1546	0.055	0.455	43.768643221354	TRUE
1547	0.055	0.465	43.4945251169083	TRUE
1548	0.055	0.475	44.5113154820304	TRUE
1549	0.055	0.485	44.6976597311605	TRUE
1550	0.055	0.495	45.6586697799968	TRUE
1551	0.055	0.505	46.2073624961665	TRUE
1552	0.055	0.515	45.0494817446817	TRUE
1553	0.055	0.525	43.0039128659685	TRUE
1554	0.055	0.535	41.4504728285031	TRUE
1555	0.055	0.545	39.6689032457949	TRUE
1556	0.055	0.555	36.9715946691707	TRUE
1557	0.055	0.565	34.3916067537487	TRUE
1558	0.055	0.575	33.9319638577621	TRUE
1559	0.055	0.585	35.0490523531849	TRUE
1560	0.055	0.595	35.6110594701224	TRUE
1561	0.055	0.605	34.834884240587	TRUE
1562	0.055	0.615	35.2163938771067	TRUE
1563	0.055	0.625	35.3972152586559	TRUE
1564	0.055	0.635	35.6587119407598	TRUE
1565	0.055	0.645	34.4908737520093	TRUE
1566	0.055	0.655	33.5171480886062	TRUE
1567	0.055	0.665	34.284167844146	TRUE
1568	0.055	0.675	34.9711185298869	TRUE
1569	0.055	0.685	35.3283884209657	TRUE
1570	0.055	0.695	37.4302263312611	TRUE
1571	0.055	0.705	39.7727198187002	TRUE
1572	0.055	0.715	40.4708488586828	TRUE
1573	0.055	0.725	40.4509013080373	TRUE
1574	0.055	0.735	39.8048674708899	TRUE
1575	0.055	0.745	40.1751609225074	TRUE
1576	0.055	0.755	39.7861545596348	TRUE
1577	0.055	0.765	39.6222975253345	TRUE
1578	0.055	0.775	39.6643775504209	TRUE
1579	0.055	0.785	39.7660509012352	TRUE
1580	0.055	0.795	39.2728778669184	TRUE
1581	0.055	0.805	39.0115100887221	TRUE
1582	0.055	0.815	39.1762055408315	TRUE
1583	0.055	0.825	40.3732571446404	TRUE
1584	0.055	0.835	39.6640611562573	TRUE
1585	0.055	0.845	40.3048336154343	TRUE
1586	0.055	0.855	40.1136580443654	TRUE
1587	0.055	0.865	39.1719681587006	TRUE
1588	0.055	0.875	37.3632971545106	TRUE
1589	0.055	0.885	36.4016777209962	TRUE
1590	0.055	0.895	33.9518664872789	TRUE
1591	0.055	0.905	31.6113711106502	TRUE
1592	0.055	0.915	29.2284879343837	TRUE
1593	0.055	0.925	27.9984670223232	TRUE
1594	0.055	0.935	26.7895450114965	TRUE
1595	0.055	0.945	25.2338967795311	TRUE
1596	0.055	0.955	24.800458153089	TRUE
1597	0.055	0.965	24.1284804815782	TRUE
1598	0.055	0.975	24.2672524830181	TRUE
1599	0.055	0.985	24.2229809614796	TRUE
1600	0.055	0.995	23.6708735288819	TRUE
1601	0.055	1.005	22.9405967772169	TRUE
1602	0.055	1.015	22.1376980817044	TRUE
1603	0.055	1.025	22.014746313151	TRUE
1604	0.055	1.035	21.8445410161572	TRUE
1605	0.055	1.045	21.7304839944217	TRUE
1606	0.055	1.055	21.9213579861981	TRUE
1607	0.055	1.065	21.3047891647367	TRUE
1608	0.055	1.075	21.7697121155596	TRUE
1609	0.055	1.085	22.4996094732185	TRUE
1610	0.055	1.095	21.7555370598776	TRUE
1611	0.055	1.105	21.5360480531373	TRUE
1612	0.055	1.115	22.2697396760631	TRUE
1613	0.055	1.125	22.4960063805624	TRUE
1614	0.055	1.135	22.0366612634454	TRUE
1615	0.055	1.145	22.3353071296645	TRUE
1616	0.055	1.155	23.3682771520434	TRUE
1617	0.055	1.165	23.6215860854695	TRUE
1618	0.055	1.175	23.2518933096703	TRUE
1619	0.055	1.185	22.9337268906269	TRUE
1620	0.055	1.195	21.4041985799486	TRUE
1621	0.055	1.205	20.6931281750311	TRUE
1622	0.055	1.215	20.1753063693764	TRUE
1623	0.055	1.225	20.6012492820428	TRUE
1624	0.055	1.235	20.3310411542801	TRUE
1625	0.055	1.245	20.2240962583752	TRUE
1626	0.055	1.255	20.141659739305	TRUE
1627	0.055	1.265	19.8828780367367	TRUE
1628	0.055	1.275	19.2640541909851	TRUE
1629	0.055	1.285	19.6781954627145	TRUE
1630	0.055	1.295	19.3524752729602	TRUE
1631	0.055	1.305	18.6952934715184	TRUE
1632	0.055	1.315	17.9966974481065	TRUE
1633	0.055	1.325	17.8392854650502	TRUE
1634	0.055	1.335	16.9844197872489	TRUE
1635	0.055	1.345	16.1702431870942	TRUE
1636	0.055	1.355	15.3368500914116	TRUE
1637	0.055	1.365	14.8812114010088	TRUE
1638	0.055	1.375	14.021408588912	TRUE
1639	0.055	1.385	13.4288128258723	TRUE
1640	0.055	1.395	13.054390097351	TRUE
1641	0.055	1.405	12.6363569169068	TRUE
1642	0.055	1.415	12.0029698236031	TRUE
1643	0.055	1.425	11.5448334203821	TRUE
1644	0.055	1.435	10.8565685045169	TRUE
1645	0.055	1.445	10.5059194218123	TRUE
1646	0.055	1.455	10.6999519713295	TRUE
1647	0.055	1.465	10.4685081299946	TRUE
1648	0.055	1.475	10.1775171728158	TRUE
1649	0.055	1.485	10.2006140030976	TRUE
1650	0.055	1.495	10.5453733849413	TRUE
1651	0.055	1.505	10.9322178293907	TRUE
1652	0.055	1.515	10.9764121512012	TRUE
1653	0.055	1.525	11.1106810271677	TRUE
1654	0.055	1.535	11.4577909067191	TRUE
1655	0.055	1.545	12.0065342162571	TRUE
1656	0.055	1.555	12.2164977796415	TRUE
1657	0.055	1.565	12.3834298178193	TRUE
1658	0.055	1.575	12.4391049883144	TRUE
1659	0.055	1.585	12.6847683154994	TRUE
1660	0.055	1.595	12.8064178835249	TRUE
1661	0.055	1.605	12.6207366420545	TRUE
1662	0.055	1.615	12.1106092252521	TRUE
1663	0.055	1.625	11.4447916394646	TRUE
1664	0.055	1.635	10.3339023408457	TRUE
1665	0.055	1.645	9.4843482997033	TRUE
1666	0.055	1.655	8.87002440970609	TRUE
1667	0.055	1.665	8.37037109064383	TRUE
1668	0.055	1.675	8.21393295480489	TRUE
1669	0.055	1.685	8.30856329933934	TRUE
1670	0.055	1.695	8.28081783877176	TRUE
1671	0.055	1.705	8.60492930034495	TRUE
1672	0.055	1.715	9.26738519562253	TRUE
1673	0.055	1.725	10.0658345343489	TRUE
1674	0.055	1.735	10.3029140495648	TRUE
1675	0.055	1.745	10.8060572214473	TRUE
1676	0.055	1.755	10.976569949844	TRUE
1677	0.055	1.765	11.384172957426	TRUE
1678	0.055	1.775	11.7440496275473	TRUE
1679	0.055	1.785	11.502084979543	TRUE
1680	0.055	1.795	11.0827444050534	TRUE
1681	0.055	1.805	10.2642273342365	TRUE
1682	0.055	1.815	9.94884060094751	TRUE
1683	0.055	1.825	9.69472979552642	TRUE
1684	0.055	1.835	9.27789008739455	TRUE
1685	0.055	1.845	9.05138199713945	TRUE
1686	0.055	1.855	8.54286338117649	TRUE
1687	0.055	1.865	8.18450584849263	TRUE
1688	0.055	1.875	7.94429675237167	TRUE
1689	0.055	1.885	8.09473048335438	TRUE
1690	0.055	1.895	7.66683141342012	TRUE
1691	0.055	1.905	7.35153861808328	TRUE
1692	0.055	1.915	6.90465647658622	TRUE
1693	0.055	1.925	6.61500820340548	TRUE
1694	0.055	1.935	6.66194307496881	TRUE
1695	0.055	1.945	6.55118176147482	TRUE
1696	0.055	1.955	6.36513759778232	TRUE
1697	0.055	1.965	6.48155255005693	TRUE
1698	0.055	1.975	6.31200692950558	TRUE
1699	0.055	1.985	5.99551274953138	TRUE
1700	0.055	1.995	6.05006404002689	TRUE
1701	0.055	2.005	5.88058514167257	TRUE
1702	0.055	2.015	5.63857511790752	TRUE
1703	0.055	2.025	5.57133515013824	TRUE
1704	0.055	2.035	5.52300975784587	TRUE
1705	0.055	2.045	5.53159225721788	TRUE
1706	0.055	2.055	5.62786235254948	TRUE
1707	0.055	2.065	5.68845402803722	TRUE
1708	0.055	2.075	5.85457572699645	TRUE
1709	0.055	2.085	6.17134063729638	TRUE
1710	0.055	2.095	6.06139112210588	TRUE
1711	0.055	2.105	5.9051633659328	TRUE
1712	0.055	2.115	5.78737035710362	TRUE
1713	0.055	2.125	5.70481900481122	TRUE
1714	0.055	2.135	5.49198023676904	TRUE
1715	0.055	2.145	5.3510893422933	TRUE
1716	0.055	2.155	5.06089371143395	TRUE
1717	0.055	2.165	4.88930381956003	TRUE
1718	0.055	2.175	4.67485238791517	TRUE
1719	0.055	2.185	4.88906815985829	TRUE
1720	0.055	2.195	5.29721376770995	TRUE
1721	0.055	2.205	5.47921698366076	TRUE
1722	0.055	2.215	5.73544591973584	TRUE
1723	0.055	2.225	5.86282256292714	TRUE
1724	0.055	2.235	5.8394266360971	TRUE
1725	0.055	2.245	5.60409717157421	TRUE
1726	0.055	2.255	5.57477814222284	TRUE
1727	0.055	2.265	5.4568502697069	TRUE
1728	0.055	2.275	5.44145978865822	TRUE
1729	0.055	2.285	5.52304951498925	TRUE
1730	0.055	2.295	5.74661473913432	TRUE
1731	0.055	2.305	6.08593124015318	TRUE
1732	0.055	2.315	6.57010518734382	TRUE
1733	0.055	2.325	6.82905530713168	TRUE
1734	0.055	2.335	6.80413457891586	TRUE
1735	0.055	2.345	7.29539381891163	TRUE
1736	0.055	2.355	7.71717804289598	TRUE
1737	0.055	2.365	8.11873913186074	TRUE
1738	0.055	2.375	8.40824154213001	TRUE
1739	0.055	2.385	8.70028702493603	TRUE
1740	0.055	2.395	9.13859132372902	TRUE
1741	0.055	2.405	9.96264041290712	TRUE
1742	0.055	2.415	10.3325132200692	TRUE
1743	0.055	2.425	10.8220990509232	TRUE
1744	0.055	2.435	11.2651596585579	TRUE
1745	0.055	2.445	11.0901523242152	TRUE
1746	0.055	2.455	11.0298860473915	TRUE
1747	0.055	2.465	10.6538550900443	TRUE
1748	0.055	2.475	10.6968396579129	TRUE
1749	0.055	2.485	10.6341654626097	TRUE
1750	0.055	2.495	10.5751768021061	TRUE
1751	0.055	2.505	10.7871204478042	TRUE
1752	0.055	2.515	11.3111413623264	TRUE
1753	0.055	2.525	11.3763031524187	TRUE
1754	0.055	2.535	11.1594669670122	TRUE
1755	0.055	2.545	11.0938086234115	TRUE
1756	0.055	2.555	10.7075012140658	TRUE
1757	0.055	2.565	10.9168278263766	TRUE
1758	0.055	2.575	10.6698085149299	TRUE
1759	0.055	2.585	10.4837620724627	TRUE
1760	0.055	2.595	10.5881792033803	TRUE
1761	0.055	2.605	10.3603889934597	TRUE
1762	0.055	2.615	10.4788107443898	TRUE
1763	0.055	2.625	10.3729253597388	TRUE
1764	0.055	2.635	10.0099367392999	TRUE
1765	0.055	2.645	9.59351484404689	TRUE
1766	0.055	2.655	9.19380060190043	TRUE
1767	0.055	2.665	9.30394028669742	TRUE
1768	0.055	2.675	9.29324328752667	TRUE
1769	0.055	2.685	8.89819738695589	TRUE
1770	0.055	2.695	8.39664284888817	TRUE
1771	0.055	2.705	8.32541958463842	TRUE
1772	0.055	2.715	8.59325907511495	TRUE
1773	0.055	2.725	9.33655002249502	TRUE
1774	0.055	2.735	9.78286278178824	TRUE
1775	0.055	2.745	9.59647850690747	TRUE
1776	0.055	2.755	9.5809736163977	TRUE
1777	0.055	2.765	9.91626367783998	TRUE
1778	0.055	2.775	10.1930101898767	TRUE
1779	0.055	2.785	10.5978992857914	TRUE
1780	0.055	2.795	11.19959983324	TRUE
1781	0.055	2.805	11.4743206435507	TRUE
1782	0.055	2.815	11.2725879206461	TRUE
1783	0.055	2.825	11.0255088273728	TRUE
1784	0.055	2.835	10.9757221951749	TRUE
1785	0.055	2.845	10.7629534836035	TRUE
1786	0.055	2.855	10.9416608591691	TRUE
1787	0.055	2.865	11.4060674439166	TRUE
1788	0.055	2.875	11.7347410990269	TRUE
1789	0.055	2.885	11.897385584963	TRUE
1790	0.055	2.895	11.8838146925119	TRUE
1791	0.055	2.905	12.1884977885196	TRUE
1792	0.055	2.915	12.3692973695141	TRUE
1793	0.055	2.925	12.3299323243732	TRUE
1794	0.055	2.935	12.7534845736965	TRUE
1795	0.055	2.945	13.586808662659	TRUE
1796	0.055	2.955	13.9904761212375	TRUE
1797	0.055	2.965	13.9826111673007	TRUE
1798	0.055	2.975	13.8131572170879	TRUE
1799	0.055	2.985	13.4950994643757	TRUE
1800	0.055	2.995	13.2965542914613	TRUE
1801	0.065	0.005	14.3099577555474	TRUE
1802	0.065	0.015	14.3681304465043	TRUE
1803	0.065	0.025	14.106582197124	TRUE
1804	0.065	0.035	14.3217025280818	TRUE
1805	0.065	0.045	13.937756024863	TRUE
1806	0.065	0.055	13.805019887339	TRUE
1807	0.065	0.065	14.2842050130932	TRUE
1808	0.065	0.075	14.9264731576122	TRUE
1809	0.065	0.085	15.725184143178	TRUE
1810	0.065	0.095	16.3245634454828	TRUE
1811	0.065	0.105	16.5720595891722	TRUE
1812	0.065	0.115	15.9989263913893	TRUE
1813	0.065	0.125	15.9284185524299	TRUE
1814	0.065	0.135	15.6550492104334	TRUE
1815	0.065	0.145	15.8947406387034	TRUE
1816	0.065	0.155	16.5227486830756	TRUE
1817	0.065	0.165	17.5203049055477	TRUE
1818	0.065	0.175	17.8788634596953	TRUE
1819	0.065	0.185	18.0197606238576	TRUE
1820	0.065	0.195	18.9489171700729	TRUE
1821	0.065	0.205	20.0126679655453	TRUE
1822	0.065	0.215	20.2916334062886	TRUE
1823	0.065	0.225	20.8605192883379	TRUE
1824	0.065	0.235	21.6002458463182	TRUE
1825	0.065	0.245	22.2062126004785	TRUE
1826	0.065	0.255	23.7088443342723	TRUE
1827	0.065	0.265	24.7473573011205	TRUE
1828	0.065	0.275	24.9346680774836	TRUE
1829	0.065	0.285	24.6877333005605	TRUE
1830	0.065	0.295	24.7621814521595	TRUE
1831	0.065	0.305	26.1625473334265	TRUE
1832	0.065	0.315	27.097293232252	TRUE
1833	0.065	0.325	28.7320340038708	TRUE
1834	0.065	0.335	31.13090661933	TRUE
1835	0.065	0.345	32.7364191713028	TRUE
1836	0.065	0.355	35.0330348082024	TRUE
1837	0.065	0.365	35.3702917879652	TRUE
1838	0.065	0.375	36.1238885109117	TRUE
1839	0.065	0.385	37.6416691788989	TRUE
1840	0.065	0.395	39.9921153051749	TRUE
1841	0.065	0.405	40.9011334503436	TRUE
1842	0.065	0.415	41.9888118951177	TRUE
1843	0.065	0.425	42.664953008665	TRUE
1844	0.065	0.435	43.4890251971958	TRUE
1845	0.065	0.445	43.7865789437708	TRUE
1846	0.065	0.455	44.3001384349333	TRUE
1847	0.065	0.465	44.289339240403	TRUE
1848	0.065	0.475	45.6421194866772	TRUE
1849	0.065	0.485	45.9533401060094	TRUE
1850	0.065	0.495	46.1293060486998	TRUE
1851	0.065	0.505	47.5518363715693	TRUE
1852	0.065	0.515	45.4672307220824	TRUE
1853	0.065	0.525	42.5793897366978	TRUE
1854	0.065	0.535	41.6225169042819	TRUE
1855	0.065	0.545	39.6163562819199	TRUE
1856	0.065	0.555	36.3446118951612	TRUE
1857	0.065	0.565	35.3639177377154	TRUE
1858	0.065	0.575	34.1532907756458	TRUE
1859	0.065	0.585	34.9099628234555	TRUE
1860	0.065	0.595	36.699458202952	TRUE
1861	0.065	0.605	36.5732874116689	TRUE
1862	0.065	0.615	37.2529633973709	TRUE
1863	0.065	0.625	36.6755275659333	TRUE
1864	0.065	0.635	36.5981375080261	TRUE
1865	0.065	0.645	36.4287921524903	TRUE
1866	0.065	0.655	36.6857270267226	TRUE
1867	0.065	0.665	37.8514996308706	TRUE
1868	0.065	0.675	37.8086679165739	TRUE
1869	0.065	0.685	38.829951940476	TRUE
1870	0.065	0.695	39.4627756014408	TRUE
1871	0.065	0.705	41.8385787488495	TRUE
1872	0.065	0.715	42.6816121611156	TRUE
1873	0.065	0.725	43.450198340363	TRUE
1874	0.065	0.735	42.5651921439053	TRUE
1875	0.065	0.745	42.1069995273372	TRUE
1876	0.065	0.755	41.2839494964672	TRUE
1877	0.065	0.765	41.1475657909703	TRUE
1878	0.065	0.775	40.5024721233677	TRUE
1879	0.065	0.785	38.8239305888278	TRUE
1880	0.065	0.795	38.6436110793989	TRUE
1881	0.065	0.805	39.3620532666249	TRUE
1882	0.065	0.815	39.1152553431831	TRUE
1883	0.065	0.825	40.2948901034296	TRUE
1884	0.065	0.835	40.1415806966325	TRUE
1885	0.065	0.845	40.7808359326964	TRUE
1886	0.065	0.855	40.1538200991061	TRUE
1887	0.065	0.865	38.053919098102	TRUE
1888	0.065	0.875	36.5688327600876	TRUE
1889	0.065	0.885	35.9075460090614	TRUE
1890	0.065	0.895	32.9941045205971	TRUE
1891	0.065	0.905	31.3346112898304	TRUE
1892	0.065	0.915	29.3550512866922	TRUE
1893	0.065	0.925	28.450694440074	TRUE
1894	0.065	0.935	26.7109530569614	TRUE
1895	0.065	0.945	25.3288739328165	TRUE
1896	0.065	0.955	24.9022276032456	TRUE
1897	0.065	0.965	24.3306452676174	TRUE
1898	0.065	0.975	24.2801015474549	TRUE
1899	0.065	0.985	24.5395599574321	TRUE
1900	0.065	0.995	24.4685052120275	TRUE
1901	0.065	1.005	24.2166613008662	TRUE
1902	0.065	1.015	23.7115271804124	TRUE
1903	0.065	1.025	23.104929593878	TRUE
1904	0.065	1.035	22.8352256325734	TRUE
1905	0.065	1.045	23.2744129132056	TRUE
1906	0.065	1.055	23.5026628393606	TRUE
1907	0.065	1.065	23.3837861702549	TRUE
1908	0.065	1.075	22.30961426613	TRUE
1909	0.065	1.085	22.8116662873133	TRUE
1910	0.065	1.095	22.0151965004199	TRUE
1911	0.065	1.105	22.0504488001266	TRUE
1912	0.065	1.115	22.6578358633799	TRUE
1913	0.065	1.125	23.6934422061556	TRUE
1914	0.065	1.135	22.9953995720107	TRUE
1915	0.065	1.145	22.9212288969169	TRUE
1916	0.065	1.155	24.1973411412913	TRUE
1917	0.065	1.165	25.2019291020816	TRUE
1918	0.065	1.175	23.8168574189906	TRUE
1919	0.065	1.185	22.8428036280624	TRUE
1920	0.065	1.195	21.2645698392868	TRUE
1921	0.065	1.205	20.8893584805216	TRUE
1922	0.065	1.215	20.2626912966653	TRUE
1923	0.065	1.225	19.9075692299921	TRUE
1924	0.065	1.235	19.7993112312843	TRUE
1925	0.065	1.245	19.3440228367689	TRUE
1926	0.065	1.255	19.5197197945984	TRUE
1927	0.065	1.265	19.7709810363361	TRUE
1928	0.065	1.275	19.6764015249731	TRUE
1929	0.065	1.285	19.6717514043564	TRUE
1930	0.065	1.295	19.530915049282	TRUE
1931	0.065	1.305	19.1971416635375	TRUE
1932	0.065	1.315	17.9612799027933	TRUE
1933	0.065	1.325	17.1265510500666	TRUE
1934	0.065	1.335	16.6124381353336	TRUE
1935	0.065	1.345	16.1190933416119	TRUE
1936	0.065	1.355	15.1853654897009	TRUE
1937	0.065	1.365	14.5931004232469	TRUE
1938	0.065	1.375	14.0075945830055	TRUE
1939	0.065	1.385	13.818509748381	TRUE
1940	0.065	1.395	13.2694443232567	TRUE
1941	0.065	1.405	13.0659894412776	TRUE
1942	0.065	1.415	12.3024664414086	TRUE
1943	0.065	1.425	11.1689437753944	TRUE
1944	0.065	1.435	10.4565435484297	TRUE
1945	0.065	1.445	10.2236890277301	TRUE
1946	0.065	1.455	10.326031634453	TRUE
1947	0.065	1.465	9.8549359567056	TRUE
1948	0.065	1.475	9.80910309228454	TRUE
1949	0.065	1.485	9.8719556680417	TRUE
1950	0.065	1.495	9.77019707621096	TRUE
1951	0.065	1.505	9.95247733569893	TRUE
1952	0.065	1.515	10.52940448343	TRUE
1953	0.065	1.525	11.0586256429717	TRUE
1954	0.065	1.535	11.2900307665237	TRUE
1955	0.065	1.545	11.4567966190531	TRUE
1956	0.065	1.555	11.8768886583565	TRUE
1957	0.065	1.565	11.9771691492481	TRUE
1958	0.065	1.575	11.5529493549121	TRUE
1959	0.065	1.585	11.53072598569	TRUE
1960	0.065	1.595	11.4909079619848	TRUE
1961	0.065	1.605	11.7550611583722	TRUE
1962	0.065	1.615	11.4732340393399	TRUE
1963	0.065	1.625	10.8734618253361	TRUE
1964	0.065	1.635	10.0568700708925	TRUE
1965	0.065	1.645	9.50793254423412	TRUE
1966	0.065	1.655	9.0110520217511	TRUE
1967	0.065	1.665	8.57228021566838	TRUE
1968	0.065	1.675	8.44817592554768	TRUE
1969	0.065	1.685	8.46751667919138	TRUE
1970	0.065	1.695	8.67068787812223	TRUE
1971	0.065	1.705	8.98791030915004	TRUE
1972	0.065	1.715	9.37217278285376	TRUE
1973	0.065	1.725	9.99891816433354	TRUE
1974	0.065	1.735	10.5819420515744	TRUE
1975	0.065	1.745	10.6192972394305	TRUE
1976	0.065	1.755	10.7741236701945	TRUE
1977	0.065	1.765	10.8861552197773	TRUE
1978	0.065	1.775	11.0901086139188	TRUE
1979	0.065	1.785	10.9711693623175	TRUE
1980	0.065	1.795	10.6727480133434	TRUE
1981	0.065	1.805	10.1957493565117	TRUE
1982	0.065	1.815	9.82951363037705	TRUE
1983	0.065	1.825	9.42180370435561	TRUE
1984	0.065	1.835	8.98397452700548	TRUE
1985	0.065	1.845	8.68943207303507	TRUE
1986	0.065	1.855	8.19370349332654	TRUE
1987	0.065	1.865	8.11487181944772	TRUE
1988	0.065	1.875	8.0576975796971	TRUE
1989	0.065	1.885	7.92628220343638	TRUE
1990	0.065	1.895	7.4072373683974	TRUE
1991	0.065	1.905	7.06807289540683	TRUE
1992	0.065	1.915	6.50203285790408	TRUE
1993	0.065	1.925	6.13699505852582	TRUE
1994	0.065	1.935	6.24460670759005	TRUE
1995	0.065	1.945	6.02053928195656	TRUE
1996	0.065	1.955	5.90082446527885	TRUE
1997	0.065	1.965	5.98934562882332	TRUE
1998	0.065	1.975	5.69465540932026	TRUE
1999	0.065	1.985	5.39956894240756	TRUE
[truncated: 88,001 more rows]
